# Supplementary material for: Metabolic risk factors in mice divergently selected for BMR fed high fat and high carb diets
Source: PLoS One. 2017 Feb 24;12(2):e0172892. doi: 10.1371/journal.pone.0172892 (PMC5325576; doi:10.1371/journal.pone.0172892)
Supplement: S1 Dataset — (XLSX) [file pone.0172892.s003.xlsx]

## Sheet: body mass
family cage	mouse number	line tyoe	diet	1	2	3	4	5	6	7	8	9	10	11	12	13	14	15	16	reg	reg2do16
91	1	H	A	37.8	37.6	37.2	6.5	33.5	31.6	36.7	37.9	32.6	36.3	35.1	37.4	36	37.4	37.9	40	0.504265	0.7075
86	0	H	A	30.8	30.3	30.3	29.3	28.7	28	30.4	29.6	30.3	30	28.3	30.7	29.8	30.2	30.1	31.1	0.0298529	0.0628571
56	5	H	A	36.1	32.7	36.1	35.8	34.5	35.1	36.7	36.8	36.7	34.2	33.2	37.4	36.5	37.7	39.7	39.3	0.244265	0.295
92	1	H	A	36.5	37.1	37.3	38.7	35.8	36	36.9	37.6	36.8	34.8	33.4	37.4	36.5	36.3	36.9	37	-0.0511765	-0.0639286
75	0	H	A	39.3	37.5	39	38.2	37.2	33.5	39.1	38.9	39.5	32.7	33.9	36.7	38.9	38.7	41	39.6	0.0483824	0.103571
103	3	H	A	28.1	27.6	29.2	29.4	28.6	28.6	27.5	27.6	28.6	26.7	25.9	28.2	27.7	26.9	27	27.2	-0.117059	-0.133571
59	0	H	A	35.9	35.5	34.5	35.2	32.5	31.6	35.1	34.8	35.3	32.7	33.4	35.5	34.6	35.9	35.6	37.8	0.0927941	0.145714
63	5	H	A	34.8	34.6	34.6	34.8	33.3	34.2	35.1	34.3	34.8	34	33.2	35.2	35	35.9	36.2	36.8	0.106471	0.129286
73	1	H	A	36.4	36.5	35.9	36.3	35.9	36.2	37.2	33.5	36.4	34.4	33.8	37.4	35.7	35.6	35	37.3	-0.0319118	-0.0228571
94	2	H	A	34.9	33.5	34.4	33.6	32.3	31.7	33.3	34.2	34.5	31.6	32.8	34	35.2	35.2	35.3	34.8	0.0848529	0.133571
66	0	H	A	29.3	29.8	30.1	27.2	26.9	27.3	29.6	29.7	30.1	30.7	28.7	30.5	30.3	32	33.4	32.5	0.263971	0.303929
78	1	H	A	36.2	36.5	37.6	36.4	35.8	36.3	35.6	36.4	36.8	36	35.7	38.2	39.1	37.2	38.2	38.3	0.130735	0.138929
74	1	H	A	35.7	36.5	36.9	37	33.6	34.5	37.5	38.3	37.7	36	34.7	37.1	37.2	38.4	37.7	39.4	0.161471	0.165714
55	1	H	A	32.6	31.2	30.9	29.6	31.6	31.6	32.4	32	33.1	30.9	29.3	32.1	33.2	33.5	34.1	33.7	0.152647	0.202857
67	0	H	A	37.5	36.5	35	36.3	36	36.6	36.1	37.9	37.4	35.1	35	39.4	38.5	35.9	37.5	38.3	0.0985294	0.139286
69	2	H	A	40.4	39.6	39.6	39.6	39.5	39.2	40.1	41.3	41.4	39.8	38.6	40.8	40.1	41.3	43.3	42.2	0.152353	0.184286
71	2	H	A	33.4	32.5	33.5	32.4	32.3	31.3	33.1	33.8	33.9	33.6	31.6	33.7	33.1	34.8	36.4	36.3	0.187794	0.225714
46	3	H	A	33.8	33.1	33.7	33.1	32.1	32.4	34.6	34.9	34.9	33.4	32	34.7	33.8	34.5	34.9	35	0.101618	0.123214
54	0	H	A	30.5	29.1	28.3	27.9	28.1	27.6	27	28	27.2	27.8	26.1	27.5	27.4	28	27.7	27.9	-0.110441	-0.0592857
53	3	H	A	35.7	34.8	35	34.8	34.3	33.9	34.8	36.4	35.6	34.9	30.2	35.8	35.9	35.2	35.4	35.9	0.0211765	0.0482143
27	4	L	A	34.7	33.5	34.9	34.1	33.9	34.2	35.6	35.4	35.4	35.3	34	37.9	38.7	40	39.4	38.6	0.380588	0.425714
45	4	L	A	31.1	30.6	26.6	30.4	31	32.3	31.7	32.2	33.3	31.8	30.6	33.4	34.2	34.6	35.3	34.9	0.367647	0.417143
29	0	L	A	36	34.5	35.3	35.1	33.9	34.7	36.6	37.1	36.6	37.3	35.3	38.3	38.1	39.1	39	40.4	0.336324	0.388214
39	4	L	A	33.8	33.9	33	29.3	29.9	28.2	29.6	.	.	.	.	.	.	.	.	.	.	.
10	2	L	A	37.9	36.3	38	38.4	38.1	37.2	38.4	37.7	39	38.8	38.6	38.9	39.4	40.3	39.9	40.2	0.192206	0.214286
15	3	L	A	37.1	37.6	38.7	37.9	38.3	39.5	40.2	40.8	40.6	40.2	39.8	42.5	42.2	43.4	42.9	44.9	0.451471	0.453571
17	2	L	A	36.4	35.4	37.1	37.2	33.8	36.4	38.5	34	36.5	36.3	38	38.9	39.4	40.2	40.1	39.9	0.304559	0.341786
42'	1	L	A	33.7	34	34.4	34.1	33.9	33.4	36.1	35.6	36.5	36.5	36.4	35.8	36.1	37	36.2	37.1	0.230294	0.230357
4	2	L	A	34.3	34.4	34.3	34.3	30.6	33.2	36	37.1	37.4	36	36.1	38.6	38.4	38.9	39.1	39.5	0.437353	0.478571
41	3	L	A	30.1	30.1	30.5	29.8	32.1	31.3	30.9	30	30.4	33	31.2	33.6	32.6	31.7	33.9	34.3	0.246324	0.256429
8	2	L	A	37.6	37.6	38.3	33	40.1	38.8	38.6	39.6	40.5	37.7	35.3	38.8	40.1	40.4	42.2	39.7	0.220441	0.237857
11	2	L	A	38.6	37.4	38.4	37	33.4	35.3	39.8	40	40.7	38.5	37.7	40.9	39.9	42.3	41.5	40.9	0.320735	0.381071
36	0	L	A	41.8	40.9	41.2	40.9	41	40.6	42.9	41.6	42.5	41.9	42.5	43.3	44	43.9	44	44.2	0.231471	0.266071
1	0	L	A	31.9	32.1	34.2	33.2	34.2	34.4	34.6	31.7	31.9	31.4	30.2	29.9	30.3	30.8	30.7	31.5	-0.217941	-0.269286
25	2	L	A	39	37.9	39.2	39.9	39.8	40.1	40.7	41.3	40.8	41	39.8	41.6	40.3	40.5	41.4	41.4	0.163088	0.161071
40	2	L	A	41.2	41.1	42.3	43.3	43.5	42.6	44.1	43.8	44.8	43.5	42.6	46.5	45.9	44.7	46.6	48.7	0.373529	0.371429
12	3	L	A	35.9	35.2	36.3	36.7	35.5	34.7	36.9	36.6	36	36.1	36.6	37.4	38	40.2	39.5	39	0.26	0.286786
37	2	L	A	30.2	30.4	31.8	30.8	31.1	30.7	30.2	30.3	31.4	31.3	30.4	30.9	30.4	30.6	30.7	31	0.000882353	-0.015
35	2	L	A	34.8	33.5	34.5	34.1	34.9	34.6	34.7	35.8	36.1	36.2	33.9	37.8	38.9	39.3	38.8	38.4	0.353676	0.394643
31	2	L	A	35.8	36.6	38	38	37.6	39.1	39	39.1	39.7	39.3	39.1	39.7	40.2	41.1	41.1	41	0.303824	0.276786
76	1	H	B	36.1	34.6	33.2	33.3	34.9	33.5	34.5	35	36.4	36.5	35.8	36.4	35.4	35.5	37.6	37	0.185441	0.246429
56	3	H	B	37.4	40.2	33.7	.	.	.	.	.	.	.	.	.	.	.	.	.	.	.
91	5	H	B	33.5	33.8	33.9	35	34.1	34.5	32.7	34.4	34.2	34.5	32.6	33.7	36	33.8	35.7	34.7	0.0639706	0.0578571
59	3	H	B	39.8	33.8	34.8	35.1	37.2	35.7	36.7	37	37.5	39	38.3	38	37.7	37.8	38.9	39.1	0.203235	0.318929
103	3	H	B	34.4	33.3	33.4	34.4	33.4	34	34.7	34.3	34.4	35.6	34.6	35	34.7	35.3	36	35.7	0.14	0.165
63	3	H	B	31	31.3	31.7	30.2	31.1	31.3	30.3	30.2	31.8	31.5	31.8	31.7	32.5	32.5	34.2	32	0.138382	0.151786
77	3	H	B	32.5	31.9	31.9	32.1	31.7	32.2	31.8	32.5	32.1	32.2	32.3	32.2	32.8	32.2	33.7	34.1	0.0908824	0.113571
62	1	H	B	30.4	27.8	29.8	29.2	27.9	28.4	28.7	29.3	28.8	28.7	30	29.8	30.2	30.8	30.1	29.8	0.0907353	0.14
66	5	H	B	33.7	33.9	32.7	31.6	33.6	32.8	33.9	24.8	33.7	34.6	34.4	34.3	34.4	35.9	36.3	36.2	0.225	0.2775
75	2	H	B	35.2	33.8	33.7	34.4	35.3	33.1	31.4	36.5	36.6	37.3	37.4	36.8	36.8	38	39.9	39.4	0.383824	0.443929
94	4	H	B	35.6	33.5	35.4	35.9	34.7	35	34.4	35.4	35.8	35.7	36	35.7	37	35.7	36.6	37.1	0.135735	0.165
88	3	H	B	37.2	36.9	36.6	37.2	36.8	37.3	36	37.5	36.9	37.2	37.5	37.7	37.7	38.3	38.8	38.2	0.107647	0.126071
74	4	H	B	33.5	32.1	31.6	32.1	31	31.1	32.3	32.2	33.6	33.7	33.5	33.7	34.3	33.8	35.4	35.3	0.221176	0.280714
84	2	H	B	37.8	35.2	36.2	37.1	35.6	36.5	36.8	37.1	37.7	37.5	37	37.7	38.2	37.2	28.1	.	.	.
55	2	H	B	34.7	33.4	34.8	33.6	33.9	35.4	34.7	34.9	35.3	35.2	34.3	31.3	32	30.2	.	.	.	.
73	2	H	B	35.7	37.8	36.8	37.5	38	37.5	35.9	37.9	37.2	36.4	37.8	38.8	40.5	40	41.2	39.9	0.260735	0.249286
80	1	H	B	32.9	32.4	31.6	31.8	34	32.9	33	33.1	34.4	34.3	34.7	34.4	34.2	33.6	36.9	33.9	0.197206	0.218571
52	5	H	B	38.8	35.9	34.8	35.2	36.4	36.9	36.9	38	37.7	38.1	38.6	37.5	38.1	36.5	37	38.8	0.115588	0.186071
69	1	H	B	35.3	34.3	34	36.6	35.7	36.1	36.5	35.8	36.6	36.8	36.7	37.8	38.3	37.5	38.5	36.5	0.214412	0.227857
53	1	H	B	36.3	34.5	34.4	34.5	35	36	34.5	35.1	34.4	35.6	35.4	35.9	36	36.1	37.4	36.1	0.107059	0.154286
31	1	L	B	36.4	35.3	36.6	36.7	36.8	36.3	36.8	35.9	36.4	37.3	38.7	38.8	38.7	37.8	38	38.8	0.191618	0.209643
35	4	L	B	39.6	38.1	39.2	39.4	40	40.1	39	39.1	40	39.5	40.8	40	40.1	39.5	40.7	42.2	0.129853	0.151071
44	3	L	B	39.7	39.2	39.1	39.4	38.8	40.8	41.4	41.1	41	42.6	42.6	43.5	43.5	42.3	44	44.5	0.370441	0.399286
23	1	L	B	35.8	34.2	34.2	35.2	34.9	35.2	35.2	35.6	36.3	36.3	35.8	36.9	37.3	36.9	38.2	37.3	0.211912	0.252857
33	3	L	B	31.6	30.9	32	32.5	32.6	33	32.9	32.9	32.7	33.2	33.1	34.4	34.9	33.8	34.3	35.2	0.225588	0.230357
45	3	L	B	31.8	32.1	32.7	32.9	32.7	33.1	32.7	32.8	33	32.9	33.5	35	33.8	33.5	34.4	35	0.167206	0.161786
39	0	L	B	36.3	34.2	33.8	35.6	34.8	34.2	35	35.1	35.4	35.4	35.2	36.5	37.3	36.7	36.5	37	0.155882	0.210357
17	0	L	B	33.6	33.9	34.4	34.9	34.6	35.2	35.2	35.6	35.6	37.3	38.2	37.5	36.8	37.5	38.1	36.9	0.289559	0.284286
27'	3	L	B	35.9	35.1	35.8	35.6	36.9	36.8	36.8	37.2	37.7	40.2	39.7	39.1	40	39.9	40.4	41.1	0.400294	0.425714
1	1	L	B	35.3	34.3	35.2	36.3	36.4	37.1	36.9	37.1	37.5	39.7	38.9	39.7	39.5	39.5	39.1	39.5	0.356471	0.366429
25	0	L	B	38.6	38.4	37.7	38.2	38	38.2	37.2	37.7	38.8	39.8	39.7	41	41	41.4	39.8	41.2	0.236029	0.270357
37'	2	L	B	29.6	28.9	28.4	29.3	30.6	30.2	29.7	29.1	30	29.9	30.1	30.9	31	31.5	31.5	31.9	0.177647	0.199643
14	3	L	B	35	35.1	34.2	36.3	36.2	36.6	36.6	35.5	36	36.3	36.4	37	37.5	39.5	39.2	40	0.296471	0.311071
10	3	L	B	40.8	40.6	40.2	42.2	41.7	41.9	41.2	42.2	42.4	40.7	41.4	43.6	42	43.7	44	46.5	0.258676	0.274286
8	3	L	B	40.5	38.3	39.6	40	40.1	40.5	40.4	39.2	39.9	41.4	42.1	43	41.6	42.2	42.6	44.1	0.271912	0.316786
6	1	L	B	35.4	35.9	36.3	36.4	37.8	37.2	36.8	37.4	36.3	37.8	37.4	37.8	38.7	38.7	38.9	39.4	0.219118	0.209286
12	4	L	B	30.1	28.1	30.3	30.6	30.7	32.2	31.8	32.4	32.3	31.5	32.9	33.3	33.7	33.7	33.8	33.4	0.308235	0.322143
15	1	L	B	36.7	33.8	35.1	34.2	34.1	35.4	34.8	35.9	35.8	36.8	37.5	37.6	36.9	37.4	38.3	37.5	0.236765	0.304286
41	2	L	B	32.4	31.5	32.9	31.6	31.8	30.1	31.7	32.3	32.8	31.8	34.1	34.9	34	34.8	33	33.2	0.171324	0.2
29	2	L	B	36.3	34.9	35.7	35.9	36.4	38	37.8	35.9	37.6	37.7	37.2	38.9	38.7	38.4	38.4	39.8	0.246765	0.269643
61	0	H	C	35.1	33.4	34.2	34	33.4	32.2	33.5	34	33.6	32.7	33.3	33.8	33.9	33.8	35.5	33.8	0.0117647	0.0525
55	4	H	C	37.5	36.4	36.6	38.3	37.5	37.2	36.8	38.4	38.4	38.9	38.1	38.1	38.6	38.8	39.2	40.8	0.187941	0.211071
63	1	H	C	32.6	32.6	31.2	32.5	32.2	31.7	31.2	31.2	31.1	31.3	31.4	31.7	31.8	32	34.4	33	0.0398529	0.0657143
75	3	H	C	37.5	36.7	37	38.6	37.6	37.2	36.8	37.3	37.1	37.2	38.2	37.6	38.7	38.9	39.9	35.9	0.0667647	0.0771429
96	2	H	C	36.4	35.7	35.5	37.2	36.2	35.5	35.6	35.3	36.2	36.3	35.9	35.4	36.1	36.6	37	37.5	0.0514706	0.0696429
56	1	H	C	34	33.2	34.8	34	35.2	35	35.3	34.3	36.3	35.8	37	35.9	38.1	32.8	.	.	.	.
91	0	H	C	39.5	36.6	38.1	39.3	39.5	38.9	38.8	39.3	40.3	41.2	41.6	41.6	40.8	40.8	41.2	42.1	0.262353	0.305
103	0	H	C	31.9	29.7	29.9	30.4	30	30.9	30.7	30.9	31.3	31.3	32.3	31.5	32.1	32	33.5	33.3	0.188971	0.245
84	0	H	C	34.8	34.5	33.8	34.6	34.1	34.7	34.6	35.6	34.8	35.3	33.7	35.6	36.1	36.1	37.8	38.3	0.207353	0.238214
92	0	H	C	40.7	38	39.2	39.3	38.6	38.8	38.2	39	39.6	41.9	40.1	39.2	39.3	40	40.8	39.1	0.0641176	0.1125
94	5	H	C	35.7	33.2	32.4	34.6	33.2	34.2	32.8	33.7	34.2	33.5	33.4	34.4	34.9	35	38.3	37.4	0.191324	0.268571
78	0	H	C	33.7	34.2	34.5	35.6	34.2	33.8	34.4	35.5	35.8	35.6	36.1	36.6	36	36.5	36.6	35.6	0.172794	0.164286
67	1	H	C	36.4	37.8	36.6	38.8	40.6	38	37.5	37.1	39.2	38.7	38.1	39.5	38.6	38.8	40.4	39.9	0.157647	0.131429
77	2	H	C	37.7	37	35.7	37.6	37.2	36.9	37.6	38.4	38.7	39	39	37.3	38.7	38.3	40.6	39.3	0.183824	0.212857
73	0	H	C	36.4	33.7	35.3	35.6	34.2	35.4	36.1	35.6	36	35.5	36.7	37.4	37.1	37.9	39.3	38.5	0.255735	0.313571
74	2	H	C	38.1	35.4	36.4	37.4	38.6	38.2	38.3	36.9	37.8	38.5	38	38.5	37.9	38.6	40.4	37.1	0.115441	0.146429
69	3	H	C	37.2	35.8	35.8	36.8	37.4	36.1	36.3	36.1	36.7	37.3	38.9	38.5	39.2	38.8	40	39.9	0.257353	0.3025
51	1	H	C	34.3	34.3	34.2	35.4	33.4	34.6	36.2	34.8	35.7	35.3	35.7	35.8	36.1	36.7	38.7	.	.	.
47	2	H	C	36.3	34.3	34.3	35	33.5	33.2	34.6	35.6	35.9	33.7	34.8	35	36.2	35.2	36.7	36.8	0.111029	0.17
54	1	H	C	30.1	28.7	29.4	30.4	29.9	31.5	30	30.5	30.5	31.1	30.8	31.3	31.3	31.5	31.8	33.2	0.187647	0.209286
42'	2	L	C	34.8	33.6	34.2	34.7	35.2	35.6	35.6	35.1	34.7	35.4	35.3	36.1	35.8	35.2	35.9	36.1	0.108971	0.120714
44	1	L	C	35.6	34.7	33.6	35.7	35.1	35.3	35.3	36.3	35.9	36.6	36.6	37.6	37.9	38.2	38	39.2	0.286471	0.326429
29	4	L	C	31.8	30.4	30.7	31.4	31.3	32	32.4	31.5	32.8	32.4	32.5	33.4	33.9	32.2	32.5	34.9	0.193088	0.221429
25	1	L	C	37.7	36.7	37.2	38.6	38.4	39.5	38.8	38.5	39.5	39.9	40.6	41.1	41.7	41.8	42.7	43.2	0.393676	0.419643
10	0	L	C	45.1	44.1	43.7	44.9	44.3	46.1	45.8	45.1	45.6	46.5	46.8	47.7	47.9	48.2	49	49.1	0.338382	0.378214
23	3	L	C	38.7	38.2	39	40.1	38.9	39.9	39.6	40.2	40.2	39.6	41.1	41.9	41.4	41.2	42.8	42.8	0.270882	0.281786
17	1	L	C	34	32.7	32.7	33	32	33.7	33.4	32.8	34.2	34.4	35	34.4	35.2	35.3	36.1	35.4	0.207794	0.251786
45	1	L	C	33.6	33.9	33.4	34.3	35.1	34.7	34.5	34.3	34.8	35.6	34.7	35.2	35.5	36.2	36.2	37.6	0.2	0.203571
27'	2	L	C	37.5	36	36	36.3	36.4	36.3	36.4	37.1	39	37.8	38.3	38.4	39.3	39.4	41.2	41.4	0.324412	0.381786
31	3	L	C	33.6	34.1	33.3	33.4	34.7	34.3	33.8	34.3	34.5	36.1	35.4	36.1	37.1	37.3	36.9	38.8	0.314853	0.335714
37	1	L	C	31.5	31.1	30.9	31.8	32	31.8	31.5	31.2	31.2	31.2	31.2	32	31.7	32	31.6	32.7	0.0467647	0.0542857
1'	2	L	C	33.9	33.3	33.3	33.2	32.9	33.4	33.8	33.9	34.8	34.9	35.1	35.3	34.4	34.6	35	35.6	0.150294	0.173571
8	0	L	C	40.1	39.8	39.2	40.2	39.7	39.5	38.7	39.2	40.4	42	40.2	40.5	41.3	39.6	42.7	41	0.126029	0.148571
11	3	L	C	40	39.4	38.8	39.8	40.5	40.5	39.9	40.2	40.9	40.8	41.9	42.1	41.8	41.5	41.8	42.2	0.196324	0.216786
41	0	L	C	30.6	30	30.9	30.7	30.3	29.9	30.9	30.8	31.9	31.2	31.2	31.3	31.7	31.7	31.9	32.1	0.118382	0.130357
35	1	L	C	36.9	37.5	37.7	38.6	37.5	38.2	37.5	38.1	38.4	38.2	39	40.5	40.5	40	39.9	40.5	0.227941	0.225714
40	0	L	C	33	31.7	32	31.5	32.5	32.6	34.1	32.9	32.5	32.6	32.5	33.5	33.6	34.3	34.9	35.3	0.179265	0.215
9	2	L	C	35.3	35.1	34.8	35	36	36.3	35.4	35.1	34.8	36	35.3	37.4	37.2	37.9	37.6	38.2	0.200294	0.220714
12	0	L	C	35.4	34.1	34.5	35.1	35.3	36.8	37	37.1	37.8	36.9	37	38.4	38.5	39	39.5	39.8	0.352059	0.381429
32	0	L	C	41.6	41.3	42.4	42.8	42.1	42.8	41.9	41	40.5	42.1	42.2	43.6	36.8	38.6	28.5	.	.	.

## Sheet: SPA
date	line type	family cage	mouse number	diet	dev	channel	month of measurement	Total SPA(3s)	Duration SPA	intensity SPA
803	h	55	2	b	2	0.0	1	251.25	661	0.380106
803	l	15	1	b	2	0.1	1	284.45	727	0.391265
803	l	45	3	b	2	0.2	1	226.35	441	0.513265
803	h	91	5	b	2	0.3	1	419.9	606	0.692904
803	h	103	2	b	2	0.4	1	210.3	430	0.48907
803	l	29	2	b	2	0.5	1	268.6	598	0.449164
803	l	10	3	b	2	0.6	1	302.25	769	0.393043
803	h	62	1	b	2	0.7	1	305.05	677	0.450591
803	l	45	1	c	2	1.0	1	274.2	769	0.356567
803	h	55	4	c	2	1.1	1	265	662	0.400302
803	h	103	0	c	2	1.2	1	169	451	0.374723
803	l	11	3	c	2	1.3	1	253.3	616	0.411201
803	l	37	1	c	2	1.4	1	171.35	408	0.419975
803	h	96	2	c	2	1.5	1	183.25	494	0.370951
803	l	35	1	c	2	1.6	1	205.05	647	0.316924
803	h	56	1	c	2	1.7	1	255.6	535	0.477757
803	h	73	2	b	1	0.0	1	299.85	747	0.401406
803	h	67	1	c	1	0.1	1	372	721	0.51595
803	l	40	2	a	1	0.2	1	222.65	736	0.302514
803	h	67	0	a	1	0.3	1	208	727	0.286107
803	l	12	4	b	1	0.4	1	335.55	654	0.513073
803	l	8	0	c	1	0.5	1	216.5	374	0.578877
803	h	55	1	a	1	0.6	1	65.8	317	0.207571
803	l	35	2	a	1	0.7	1	239.7	739	0.324357
803	h	78	1	a	1	1.0	1	109.75	346	0.317197
803	h	74	1	a	1	1.1	1	230.35	744	0.30961
803	h	103	3	a	1	1.4	1	102.4	380	0.269474
803	l	36	0	a	1	1.5	1	299.15	802	0.373005
803	l	25	2	a	1	1.6	1	74.1	251	0.295219
803	l	31	2	a	1	1.7	1	119.7	389	0.307712
1003	h	63	5	a	2	0.0	1	203.75	648	0.314429
1003	l	37	2	a	2	0.1	1	81.1	403	0.201241
1003	l	17	2	a	2	0.2	1	162	555	0.291892
1003	h	73	1	a	2	0.3	1	244.9	769	0.318466
1003	h	66	0	a	2	0.4	1	88.1	319	0.276176
1003	l	12	3	a	2	0.5	1	151.85	649	0.233975
1003	l	10	2	a	2	0.6	1	123.3	518	0.238031
1003	h	91	1	a	2	0.7	1	141.75	429	0.33042
1003	l	14	3	b	2	1.0	1	269.5	745	0.361745
1003	h	88	3	b	2	1.1	1	247.35	610	0.405492
1003	h	63	3	b	2	1.2	1	348.9	565	0.617522
1003	l	17	0	b	2	1.3	1	363.85	684	0.531944
1003	l	37	2	b	2	1.4	1	251.7	558	0.451075
1003	h	77	3	b	2	1.6	1	257.4	629	0.409221
1003	h	74	4	b	2	1.7	1	224.4	600	0.374
1003	l	39	0	b	2	1.5	1	192.65	546	0.352839
1003	h	84	0	c	1	0.0	1	328.95	840	0.391607
1003	l	12	0	c	1	0.1	1	#VALUE!	.	#VALUE!
1003	l	41	0	c	1	0.2	1	298.5	707	0.422207
1003	h	61	0	c	1	0.3	1	217	458	0.473799
1003	h	77	2	c	1	0.4	1	332.05	678	0.489749
1003	l	32	0	c	1	0.5	1	191.85	438	0.438014
1003	l	40	0	c	1	0.6	1	97	350	0.277143
1003	h	75	3	c	1	0.7	1	431.8	910	0.474505
1003	h	63	1	c	1	1.0	1	285.95	602	0.475
1003	l	9	2	c	1	1.1	1	242.15	719	0.336787
1003	l	41	2	b	1	1.4	1	259.55	587	0.442164
1003	h	56	3	b	1	1.5	1	219.5	473	0.464059
1003	l	1	0	a	1	1.6	1	79.6	359	0.221727
1003	h	92	1	a	1	1.7	1	145.5	496	0.293347
1403	l	42	2	c	2	0.0	1	162.3	491	0.33055
1403	h	47	2	c	2	0.1	1	364.25	864	0.421586
1403	h	78	0	c	2	0.2	1	244.65	584	0.418921
1403	l	27	2	c	2	0.3	1	280.25	532	0.526786
1403	l	29	4	c	2	0.4	1	179.95	454	0.396366
1403	h	51	1	c	2	0.5	1	238.15	587	0.405707
1403	h	69	3	c	2	0.6	1	232.15	786	0.295356
1403	l	23	3	c	2	0.7	1	199.3	532	0.374624
1403	h	86	0	a	2	1.0	1	244.95	824	0.297269
1403	l	15	3	a	2	1.1	1	211.55	624	0.339022
1403	l	11	2	a	2	1.2	1	322.35	851	0.37879
1403	h	56	5	a	2	1.3	1	138.4	480	0.288333
1403	h	59	0	a	2	1.4	1	229.5	725	0.316552
1403	l	29	0	a	2	1.6	1	135.65	543	0.249816
1403	l	27	4	a	2	1.7	1	244.1	617	0.395624
1403	h	94	2	a	2	1.5	1	239.2	822	0.290998
1403	l	1	1	b	1	0.0	1	269.1	547	0.491956
1403	h	69	1	b	1	0.1	1	#VALUE!	.	#VALUE!
1403	h	59	3	b	1	0.2	1	384.7	841	0.457432
1403	l	6	1	b	1	0.3	1	260.75	553	0.471519
1403	l	8	3	b	1	0.4	1	270.55	561	0.482264
1403	h	84	2	b	1	0.5	1	401.8	693	0.579798
1403	h	52	5	b	1	0.6	1	321.3	789	0.407224
1403	l	23	1	b	1	0.7	1	403.55	810	0.49821
1403	l	42	1	a	1	1.0	1	191.95	609	0.315189
1403	h	69	2	a	1	1.1	1	350.4	960	0.365
1403	h	54	1	c	1	1.4	1	284.75	765	0.372222
1403	l	44	1	c	1	1.5	1	325.15	775	0.419548
1403	h	76	1	b	1	1.6	1	349.45	827	0.422551
1403	l	25	0	b	1	1.7	1	293.05	631	0.464422
1603	h	94	4	b	2	0.0	1	199	433	0.459584
1603	l	33	3	b	2	0.1	1	176.95	505	0.350396
1603	l	35	4	b	2	0.2	1	198.15	458	0.432642
1603	h	53	1	b	2	0.3	1	263.35	530	0.496887
1603	h	75	2	b	2	0.4	1	296.35	630	0.470397
1603	l	31	1	b	2	0.5	1	195.5	402	0.486318
1603	l	44	3	b	2	0.6	1	216.65	618	0.350566
1603	h	66	5	b	2	0.7	1	243.35	722	0.33705
1603	l	31	3	c	2	1.0	1	168.8	580	0.291034
1603	h	74	2	c	2	1.1	1	294.5	681	0.432452
1603	h	91	0	c	2	1.2	1	172.65	402	0.429478
1603	l	17	1	c	2	1.3	1	198.2	537	0.369088
1603	l	10	0	c	2	1.4	1	254.7	699	0.364378
1603	h	94	5	c	2	1.6	1	140	401	0.349127
1603	h	92	0	c	2	1.7	1	191.3	436	0.438761
1603	l	25	1	c	2	1.5	1	202.25	476	0.424895
1603	h	46	3	a	1	0.0	1	191.95	686	0.27981
1603	l	39	4	a	1	0.1	1	#VALUE!	.	#VALUE!
1603	l	4	2	a	1	0.2	1	185.9	675	0.275407
1603	h	71	2	a	1	0.3	1	188.95	712	0.265379
1603	h	54	0	a	1	0.4	1	180.15	437	0.412243
1603	l	45	4	a	1	0.5	1	179.75	613	0.29323
1603	l	41	3	a	1	0.6	1	94.45	389	0.242802
1603	h	53	3	a	1	0.7	1	383.85	1013	0.378924
1603	h	73	0	c	1	1.0	1	269	751	0.358189
1603	l	1	1	c	1	1.1	1	196.1	612	0.320425
1603	l	8	2	a	1	1.4	1	235.75	785	0.300318
1603	h	75	0	a	1	1.5	1	349.75	913	0.383078
1603	h	80	1	b	1	1.6	1	219.7	700	0.313857
1603	l	27	3	b	1	1.7	1	260.4	590	0.441356
1803	l	12	4	b	2	0.0	2	155.55	477	0.326101
1803	h	103	2	b	2	0.1	2	88.55	389	0.227635
1803	l	45	3	b	2	0.2	2	204.5	396	0.516414
1803	h	62	1	b	2	0.3	2	219.05	498	0.439859
1803	l	15	1	b	2	0.4	2	122.6	304	0.403289
1803	h	73	2	b	2	0.5	2	166.25	491	0.338595
1803	l	29	2	b	2	0.6	2	341.45	700	0.487786
1803	h	91	5	b	2	0.7	2	107.65	327	0.329205
1803	h	67	0	a	2	1.0	2	127.35	360	0.35375
1803	l	31	2	a	2	1.1	2	97.45	259	0.376255
1803	h	55	1	a	2	1.2	2	134.55	315	0.427143
1803	l	40	2	a	2	1.3	2	90.55	363	0.249449
1803	h	103	3	a	2	1.4	2	120.2	475	0.253053
1803	l	25	2	a	2	1.6	2	46.6	232	0.200862
1803	h	78	1	a	2	1.7	2	164	411	0.399027
1803	l	35	2	a	2	1.5	2	115.35	479	0.240814
1803	l	8	0	c	1	0.0	2	87.7	314	0.279299
1803	h	56	1	c	1	0.1	2	57.7	267	0.216105
1803	l	45	1	c	1	0.2	2	145.05	353	0.410907
1803	h	67	1	c	1	0.3	2	241.1	505	0.477426
1803	l	35	1	c	1	0.4	2	64.95	265	0.245094
1803	h	103	0	c	1	0.5	2	181.2	451	0.401774
1803	l	37	1	c	1	0.6	2	34.45	204	0.168873
1803	h	55	5	c	1	0.7	2	228.1	572	0.398776
1803	l	10	3	b	1	1.0	2	83.3	317	0.262776
1803	h	55	2	b	1	1.1	2	192.95	452	0.426881
1803	h	74	1	a	1	1.4	2	171.4	414	0.41401
1803	l	36	0	a	1	1.5	2	136.55	328	0.416311
1803	h	11	3	c	1	1.6	2	130.3	398	0.327387
1803	l	96	2	c	1	1.7	2	181.7	448	0.40558
2003	h	63	5	a	2	0.0	2	111.15	283	0.392756
2003	l	1	0	a	2	0.1	2	82.8	367	0.225613
2003	h	92	1	a	2	0.2	2	161.85	434	0.372926
2003	l	10	2	a	2	0.3	2	102.05	282	0.361879
2003	h	66	0	a	2	0.4	2	106.65	367	0.290599
2003	l	12	3	a	2	0.5	2	82.4	302	0.272848
2003	h	91	1	a	2	0.6	2	80.05	475	0.168526
2003	l	37	2	a	2	0.7	2	123.25	378	0.326058
2003	l	4	0	c	2	1.0	2	180.05	362	0.497376
2003	h	63	1	c	2	1.1	2	303.65	704	0.431321
2003	l	9	2	c	2	1.2	2	156.15	315	0.495714
2003	h	84	0	c	2	1.3	2	156.5	452	0.346239
2003	l	12	0	c	2	1.4	2	149.35	546	0.273535
2003	h	77	2	c	2	1.6	2	213.3	542	0.393542
2003	l	32	0	c	2	1.7	2	213.8	452	0.473009
2003	h	75	3	c	2	1.5	2	223.15	557	0.400628
2003	h	88	3	b	1	0.0	2	128	368	0.347826
2003	l	39	0	b	1	0.1	2	29.65	147	0.201701
2003	h	63	3	b	1	0.2	2	117.75	436	0.270069
2003	l	17	0	b	1	0.3	2	125.9	427	0.294848
2003	h	74	4	b	1	0.4	2	102.9	307	0.335179
2003	l	41	2	b	1	0.5	2	98.3	342	0.287427
2003	h	77	3	b	1	0.6	2	141.85	481	0.294906
2003	l	14	3	b	1	0.7	2	182.3	359	0.507799
2003	h	73	1	a	1	1.0	2	151.3	412	0.367233
2003	l	17	2	a	1	1.1	2	49.05	195	0.251538
2003	l	40	0	c	1	1.4	2	182.15	374	0.487032
2003	h	61	0	c	1	1.5	2	195.5	505	0.387129
2003	l	37	2	b	1	1.7	2	156.85	350	0.448143
2203	l	29	4	c	2	0.0	2	86.15	271	0.317897
2203	h	51	1	c	2	0.1	2	197.85	575	0.344087
2203	l	44	1	c	2	0.2	2	105.6	358	0.294972
2203	h	69	3	c	2	0.3	2	377.5	779	0.484596
2203	l	42	2	c	2	0.4	2	63.05	284	0.222007
2203	h	54	1	c	2	0.5	2	117.25	353	0.332153
2203	l	27	2	c	2	0.6	2	132.7	438	0.302968
2203	h	78	0	c	2	0.7	2	105.35	309	0.340939
2203	h	76	1	b	2	1.0	2	196	446	0.439462
2203	l	1	1	b	2	1.1	2	134.45	366	0.36735
2203	h	69	1	b	2	1.2	2	437.85	622	0.703939
2203	l	25	0	b	2	1.3	2	194.3	429	0.452914
2203	h	59	3	b	2	1.4	2	293.8	656	0.447866
2203	l	6	1	b	2	1.6	2	101.45	244	0.415779
2203	h	52	5	b	2	1.7	2	306.3	627	0.488517
2203	l	8	3	b	2	1.5	2	125.5	343	0.365889
2203	l	29	0	a	1	0.0	2	75.45	314	0.240287
2203	h	94	2	a	1	0.1	2	70.1	362	0.193646
2203	l	15	3	a	1	0.2	2	59.8	203	0.294581
2203	h	59	0	a	1	0.3	2	168.4	515	0.32699
2203	l	27	4	a	1	0.4	2	122.2	273	0.447619
2203	h	69	2	a	1	0.5	2	157.35	530	0.296887
2203	l	42	1	a	1	0.6	2	49.9	211	0.236493
2203	h	86	0	a	1	0.7	2	164.95	430	0.383605
2203	l	23	3	c	1	1.0	2	114.3	399	0.286466
2203	h	47	2	c	1	1.1	2	234.45	548	0.427828
2203	h	84	2	b	1	1.4	2	345.4	682	0.506452
2203	l	23	1	b	1	1.5	2	312	507	0.615385
2203	l	11	2	a	1	1.6	2	101.15	351	0.288177
2203	h	56	5	a	1	1.7	2	117.1	428	0.273598
2403	h	75	0	a	2	0.0	2	246.75	515	0.479126
2403	l	4	2	a	2	0.1	2	88	294	0.29932
2403	h	71	2	a	2	0.2	2	128.5	452	0.284292
2403	l	41	3	a	2	0.3	2	186.55	443	0.421106
2403	h	53	3	a	2	0.4	2	164.4	494	0.332794
2403	l	45	4	a	2	0.5	2	99.7	318	0.313522
2403	h	54	0	a	2	0.6	2	115.75	394	0.293782
2403	l	8	2	a	2	0.7	2	155.8	296	0.526351
2403	l	33	3	b	2	1.0	2	68.6	243	0.282305
2403	h	66	5	b	2	1.1	2	312.75	480	0.651563
2403	l	44	3	b	2	1.2	2	145.85	316	0.461551
2403	h	94	4	b	2	1.3	2	158.55	426	0.372183
2403	l	35	4	b	2	1.4	2	142.4	350	0.406857
2403	h	75	2	b	2	1.6	2	279.15	684	0.408114
2403	l	31	1	b	2	1.7	2	100.45	309	0.325081
2403	h	53	1	b	2	1.5	2	156.05	381	0.40958
2403	h	74	2	c	1	0.0	2	125.7	429	0.293007
2403	l	17	1	c	1	0.1	2	47.85	282	0.169681
2403	h	94	5	c	1	0.2	2	177.55	375	0.473467
2403	l	25	2	c	1	0.3	2	87.65	371	0.236253
2403	h	91	0	c	1	0.4	2	115	418	0.27512
2403	l	31	3	c	1	0.5	2	116.85	309	0.378155
2403	h	73	0	c	1	0.6	2	183.8	510	0.360392
2403	l	1	2	c	1	0.7	2	197.35	577	0.342028
2403	h	46	3	a	1	1.1	2	218.55	579	0.377461
2403	l	10	0	c	1	1.4	2	131.2	356	0.368539
2403	h	92	0	c	1	1.5	2	230.7	419	0.550597
2403	h	80	1	b	1	1.6	2	189.15	510	0.370882
2403	l	27	3	b	1	1.7	2	224.85	478	0.470397
2504	h	74	1	a	2	0.0	3	151.4	409	0.370171
2504	h	67	0	a	2	0.1	3	100.7	364	0.276648
2504	l	25	2	a	2	0.2	3	181.7	530	0.34283
2504	h	103	3	a	2	0.3	3	124.45	357	0.348599
2504	l	36	0	a	2	0.4	3	92.95	230	0.40413
2504	l	31	2	a	2	0.5	3	92.45	274	0.337409
2504	l	40	2	a	2	0.6	3	156.85	579	0.270898
2504	h	55	1	a	2	0.7	3	123.1	329	0.374164
2504	l	29	2	b	2	1.0	3	114.75	304	0.377467
2504	h	55	2	b	2	1.1	3	87	311	0.279743
2504	l	12	4	b	2	1.2	3	233.45	480	0.486354
2504	l	15	1	b	2	1.3	3	123.75	319	0.387931
2504	h	91	5	b	2	1.4	3	599.95	890	0.674101
2504	h	73	3	b	2	1.6	3	115.85	363	0.319146
2504	l	45	2	b	2	1.7	3	97.3	368	0.264402
2504	l	10	3	b	2	1.5	3	117.7	297	0.396296
2504	h	67	1	c	1	0.0	3	243.1	455	0.534286
2504	h	103	0	c	1	0.1	3	55.35	350	0.158143
2504	h	56	1	c	1	0.2	3	139.25	579	0.240501
2504	l	45	1	c	1	0.3	3	119.05	433	0.274942
2504	l	11	3	c	1	0.4	3	197.75	365	0.541781
2504	h	55	4	c	1	0.5	3	160.65	346	0.464306
2504	l	37	1	c	1	0.6	3	109.1	424	0.257311
2504	l	8	0	c	1	0.7	3	126.4	348	0.363218
2504	h	78	1	a	1	1.0	3	83.9	364	0.230495
2504	l	35	2	a	1	1.1	3	116.25	463	0.25108
2504	h	62	1	b	1	1.4	3	230.5	588	0.392007
2504	h	103	2	b	1	1.5	3	113.45	339	0.334661
2504	l	35	1	c	1	1.6	3	143	479	0.298539
2504	h	96	2	c	1	1.7	3	176.1	445	0.39573
2704	h	63	1	c	2	0.0	3	320	640	0.5
2704	l	12	0	c	2	0.1	3	106.7	377	0.283024
2704	l	9	2	c	2	0.2	3	111.7	217	0.514747
2704	h	75	3	c	2	0.3	3	402.05	851	0.472444
2704	h	61	0	c	2	0.4	3	254.15	590	0.430763
2704	l	32	0	c	2	0.5	3	118.25	298	0.396812
2704	l	41	0	c	2	0.6	3	124.1	284	0.436972
2704	h	77	2	c	2	0.7	3	146.75	360	0.407639
2704	h	73	1	a	2	1.0	3	210.75	476	0.442752
2704	l	12	3	a	2	1.1	3	104.75	396	0.26452
2704	l	10	2	a	2	1.2	3	110.5	337	0.327893
2704	h	91	1	a	2	1.3	3	141.4	386	0.366321
2704	h	66	0	a	2	1.4	3	137.45	364	0.37761
2704	l	37	2	a	2	1.6	3	74.6	417	0.178897
2704	l	1	0	a	2	1.7	3	132.1	514	0.257004
2704	h	92	1	a	2	1.5	3	110.8	374	0.296257
2704	l	41	2	b	1	0.0	3	63.1	209	0.301914
2704	h	88	3	b	1	0.1	3	37.45	291	0.128694
2704	h	74	4	b	1	0.2	3	191.4	383	0.499739
2704	l	37	2	b	1	0.3	3	74	242	0.305785
2704	h	77	3	b	1	0.4	3	242.95	688	0.353125
2704	l	14	3	b	1	0.5	3	92.9	245	0.379184
2704	l	17	0	b	1	0.6	3	163.45	326	0.50138
2704	l	39	0	b	1	0.7	3	172.2	308	0.559091
2704	l	40	0	c	1	1.0	3	126.2	536	0.235448
2704	h	84	0	c	1	1.1	3	188.8	464	0.406897
2704	h	63	5	a	1	1.4	3	130.1	313	0.415655
2704	l	17	2	a	1	1.5	3	103.4	461	0.224295
2704	h	63	3	b	1	1.7	3	87.05	293	0.297099
2904	h	52	5	b	2	0.0	3	302.5	675	0.448148
2904	h	59	3	b	2	0.1	3	183.75	461	0.39859
2904	l	1	1	b	2	0.2	3	111.05	251	0.44243
2904	h	76	1	b	2	0.3	3	180.5	423	0.426714
2904	h	69	1	b	2	0.4	3	512.55	752	0.681582
2904	l	23	1	b	2	0.5	3	204.95	625	0.32792
2904	l	6	1	b	2	0.6	3	78	263	0.296578
2904	l	8	3	b	2	0.7	3	189.75	462	0.410714
2904	l	27	2	c	2	1.0	3	238.95	443	0.539391
2904	l	42	2	c	2	1.1	3	142.75	333	0.428679
2904	l	23	3	c	2	1.2	3	214.5	424	0.505896
2904	l	29	4	c	2	1.3	3	89.45	275	0.325273
2904	l	44	1	c	2	1.4	3	181.25	529	0.342628
2904	h	69	3	c	2	1.6	3	193.65	457	0.423742
2904	h	51	1	c	2	1.7	3	156.45	526	0.297433
2904	h	54	1	c	2	1.5	3	167.3	376	0.444947
2904	h	56	5	a	1	0.0	3	133.45	425	0.314
2904	h	69	2	a	1	0.1	3	43.2	248	0.174194
2904	h	86	0	a	1	0.2	3	187.65	536	0.350093
2904	h	94	2	a	1	0.3	3	173.2	418	0.414354
2904	l	15	3	a	1	0.4	3	87.65	271	0.323432
2904	l	29	0	a	1	0.5	3	113.7	309	0.367961
2904	l	27	4	a	1	0.6	3	158.65	435	0.364713
2904	l	11	2	a	1	0.7	3	158.75	311	0.51045
2904	h	47	2	c	1	1.0	3	199.8	556	0.359353
2904	h	78	0	c	1	1.1	3	180.55	545	0.331284
2904	h	84	2	b	1	1.4	3	319.45	636	0.50228
2904	l	25	0	b	1	1.5	3	113.6	332	0.342169
2904	h	59	0	a	1	1.6	3	167.2	517	0.323404
2904	l	42	1	a	1	1.7	3	67.4	236	0.285593
105	l	45	4	a	2	0.0	3	153.35	358	0.428352
105	h	61	3	a	2	0.1	3	115.45	493	0.234178
105	h	71	2	a	2	0.2	3	167.2	515	0.32466
105	l	4	2	a	2	0.3	3	141.25	301	0.469269
105	h	75	0	a	2	0.4	3	311.4	607	0.513015
105	h	54	0	a	2	0.5	3	173.5	606	0.286304
105	h	53	3	a	2	0.6	3	158.6	595	0.266555
105	h	46	3	a	2	0.7	3	326.45	833	0.391897
105	h	66	5	b	2	1.0	3	148.35	367	0.404223
105	l	44	3	b	2	1.1	3	106.1	293	0.362116
105	l	31	1	b	2	1.2	3	155	346	0.447977
105	l	27	3	b	2	1.3	3	195.85	412	0.475364
105	h	75	2	b	2	1.4	3	361.05	786	0.459351
105	h	80	1	b	2	1.6	3	109.1	440	0.247955
105	h	53	1	b	2	1.7	3	218.4	598	0.365217
105	h	94	4	b	2	1.5	3	203.75	695	0.293165
105	l	1	2	c	1	0.0	3	111.6	315	0.354286
105	l	31	3	c	1	0.1	3	47.35	255	0.185686
105	h	73	0	c	1	0.2	3	348.7	839	0.415614
105	h	91	0	c	1	0.3	3	135.1	305	0.442951
105	l	17	1	c	1	0.4	3	221.5	463	0.478402
105	l	25	1	c	1	0.5	3	144.55	333	0.434084
105	l	10	0	c	1	0.6	3	104.9	305	0.343934
105	h	74	2	c	1	0.7	3	301.15	448	0.67221
105	l	8	2	a	1	1.0	3	144.5	354	0.408192
105	h	92	0	a	1	1.1	3	206.95	378	0.547487
105	h	94	5	c	1	1.4	3	147.8	356	0.415169
105	l	35	4	b	1	1.6	3	139.1	385	0.361299
105	l	33	3	b	1	1.7	3	137.15	323	0.424613

## Sheet: MDA heart
family cage	mouse number	diet	seria	MDA1(532)	MDA1(600)	MDA2(532)	MDA2(600)	Białko1	Białko2	st100	st200	st100(2)	st200(2)	rozciencz_MDA	sredMDA	MDA	bialkoSurowe	rozciencz_bialko	MDA/bialkosurowe	sr st100	sr_st200	lowry1_koryg	lowry2_koryg	bialko_koryg	MDA/bialko_koryg
75	2	b	2	0.105	-0.014	0.328	0.2	162.64	168.8	61.03	124.93	66.34	126.26	15	1.8525	30.7724	13.2	30	3885.48	63.685	125.595	7795.11	8093.6	397218	0.129119
78	1	a	2	0.072	-0.037	0.075	-0.03	134.74	143.6	61.03	124.93	66.34	126.26	15	1.605	26.6611	1.125	30	39498.8	63.685	125.595	6443.14	6872.48	332890	0.133486
88	3	b	2	0.049	-0.042	0.044	-0.045	115.64	124	61.03	124.93	66.34	126.26	15	1.35	22.4252	-0.025	30	-1.49505e+06	63.685	125.595	5517.61	5922.71	286008	0.130682
55	4	c	2	0.205	0.028	0.21	0.031	124.5	127.4	61.03	124.93	66.34	126.26	15	2.67	44.3522	6.025	30	12269.2	63.685	125.595	5946.94	6087.47	300860	0.245701
47	2	c	2	0.243	0.013	0.254	0.024	126.4	126	61.03	124.93	66.34	126.26	15	3.45	57.309	6.95	30	13743.4	63.685	125.595	6039.01	6019.63	301466	0.316841
77	3	b	2	0.601	0.015	0.634	0.015	142.2	140.7	61.03	124.93	66.34	126.26	15	9.0375	150.125	16.225	30	15421.4	63.685	125.595	6804.64	6731.95	338415	0.739367
45	4	a	2	0.167	0.022	0.169	0.025	129.3	125	61.03	124.93	66.34	126.26	15	2.1675	36.005	4.85	30	12373.1	63.685	125.595	6179.53	5971.17	303768	0.197551
91	1	a	2	0.158	0.037	0.267	0.146	125.1	135.6	61.03	124.93	66.34	126.26	15	1.815	30.1495	10.325	30	4866.84	63.685	125.595	5976.01	6484.82	311521	0.161306
53	1	b	2	0.205	0.042	0.19	0.023	123.2	158.5	61.03	124.93	66.34	126.26	15	2.475	41.113	5.325	30	12868.2	63.685	125.595	5883.94	7594.49	336961	0.203356
103	0	c	2	0.488	0.039	0.496	0.03	129	135.3	61.03	124.93	66.34	126.26	15	6.8625	113.995	13.15	30	14448.3	63.685	125.595	6165	6470.28	315882	0.601476
23	1	b	2	0.236	0.036	0.233	0.037	139.4	130.7	61.03	124.93	66.34	126.26	15	2.97	49.3355	6.75	30	12181.9	63.685	125.595	6668.95	6247.38	322908	0.254647
52	5	b	2	0.145	0.033	0.153	0.041	137.1	145.7	61.03	124.93	66.34	126.26	15	1.68	27.907	4.85	30	9590.22	63.685	125.595	6557.5	6974.24	338293	0.137492
39	0	b	2	0.247	0.034	0.256	0.03	147	150.3	61.03	124.93	66.34	126.26	15	3.2925	54.6927	7.15	30	12749.1	63.685	125.595	7037.23	7197.14	355859	0.256158
78	0	c	2	0.229	0.024	0.276	0.058	144.5	162.5	61.03	124.93	66.34	126.26	15	3.1725	52.6993	8.35	30	10519	63.685	125.595	6916.09	7788.32	367610	0.238932
67	0	a	2	0.162	0.015	0.176	0.033	136.5	138.8	61.03	124.93	66.34	126.26	15	2.175	36.1296	5.225	30	11524.8	63.685	125.595	6528.43	6639.88	329208	0.182915
69	3	c	1	0.101	0.045	0.094	0.027	130.2	140.3	81.64	155.98	.	.	15	0.9225	15.3239	3.025	30	8443.1	81.64	155.98	4959.64	5367.23	258172	0.0989278
62	1	b	1	0.09	0.016	0.1	0.008	133.9	120.1	81.64	155.98	.	.	15	1.245	20.6811	2.7	30	12766.3	81.64	155.98	5108.96	4552.06	241525	0.142714
25	2	a	1	0.069	0.013	0.086	0.016	125.2	135.9	81.64	155.98	.	.	15	0.945	15.6977	2.55	30	10260.1	81.64	155.98	4757.87	5189.67	248688	0.105205
14	3	b	1	0.095	0.007	0.109	0.013	136.4	145.9	81.64	155.98	.	.	15	1.38	22.9236	3.05	30	12526.8	81.64	155.98	5209.85	5593.22	270077	0.141466
37	2	a	1	0.121	0.011	0.126	0.009	132.3	111.2	81.64	155.98	.	.	15	1.7025	28.2807	3.375	30	13966.1	81.64	155.98	5044.39	4192.9	230932	0.20411
27	4	a	1	0.302	0.222	0.114	0.017	138.4	136.8	81.64	155.98	.	.	15	1.3275	22.0515	3.275	30	11222.4	81.64	155.98	5290.56	5225.99	262914	0.139792
41	2	b	1	0.079	0.002	0.104	0.004	115.3	88.7	81.64	155.98	.	.	15	1.3275	22.0515	2.7	30	13612.3	81.64	155.98	4358.35	3284.91	191082	0.192343
45	3	b	1	0.12	0.044	0.086	0.012	142.2	143.7	81.64	155.98	.	.	15	1.125	18.6877	2.45	30	12713	81.64	155.98	5443.91	5504.44	273709	0.113795
69	2	a	1	0.121	0.035	0.109	0.02	101.8	119.8	81.64	155.98	.	.	15	1.3125	21.8023	3.225	30	11267.6	81.64	155.98	3813.56	4539.95	208838	0.174001
42'	1	a	1	0.095	0.013	0.108	0.027	113.3	132.9	81.64	155.98	.	.	15	1.2225	20.3073	3.375	30	10028.5	81.64	155.98	4277.64	5068.6	233656	0.144855
92	1	a	1	0.141	0.032	0.128	0.012	123.8	138.2	81.64	155.98	.	.	15	1.6875	28.0316	3.5	30	13348.6	81.64	155.98	4701.37	5282.49	249596	0.187183
23	3	c	1	0.139	0.008	0.164	0.009	123.1	135.2	81.64	155.98	.	.	15	2.145	35.6312	4.325	30	13731	81.64	155.98	4673.12	5161.42	245864	0.241543
70	2	a	1	0.165	0.017	0.262	0.04	135.7	133.8	81.64	155.98	.	.	15	2.775	46.0963	7.55	30	10176	81.64	155.98	5181.6	5104.92	257163	0.298755
61	0	c	1	0.232	0.012	0.243	0.012	134.3	127.8	81.64	155.98	.	.	15	3.3825	56.1877	6.375	30	14689.9	81.64	155.98	5125.1	4862.79	249697	0.375046
91	0	c	1	0.25	0.01	0.279	0.009	131.3	116.9	81.64	155.98	.	.	15	3.825	63.5382	7.2	30	14708.2	81.64	155.98	5004.04	4422.92	235674	0.449346
94	4	b	3	0.242	-0.061	0.325	0.02	115.1	117.7	61.03	124.93	66.34	126.26	15	4.56	75.7475	8.625	30	14637.5	63.685	125.595	5491.44	5617.43	277722	0.454586
35	4	b	3	0.258	0.036	0.234	0.019	103.6	116.8	61.03	124.93	66.34	126.26	15	3.2775	54.4435	6.325	30	14346.4	63.685	125.595	4934.18	5573.82	262700	0.345417
75	0	a	3	0.117	0.028	0.113	0.025	94.3	100.8	61.03	124.93	66.34	126.26	15	1.3275	22.0515	3.45	30	10653.1	63.685	125.595	4483.52	4798.5	232051	0.158385
73	2	b	3	0.15	0.03	0.136	0.019	94.3	96.9	61.03	124.93	66.34	126.26	15	1.7775	29.5266	3.875	30	12699.9	63.685	125.595	4483.52	4609.51	227326	0.216482
4	2	a	3	0.314	0.029	0.319	0.026	120.4	122.6	61.03	124.93	66.34	126.26	15	4.335	72.01	8.625	30	13915.2	63.685	125.595	5748.26	5854.87	290078	0.413747
31	2	a	3	0.149	0.021	0.149	0.025	107.7	121.9	61.03	124.93	66.34	126.26	15	1.89	31.3953	4.35	30	12029.1	63.685	125.595	5132.85	5820.95	273845	0.191081
8	3	b	3	0.172	0.041	0.156	0.03	106.9	104.6	61.03	124.93	66.34	126.26	15	1.9275	32.0183	4.65	30	11476.3	63.685	125.595	5094.09	4982.64	251918	0.211834
54	0	a	3	0.438	0.018	0.445	0.02	122.1	123.2	61.03	124.93	66.34	126.26	15	6.3375	105.274	11.625	30	15093.4	63.685	125.595	5830.64	5883.94	292865	0.599117
55	1	a	3	0.24	0.022	0.198	0.017	107.2	111.8	61.03	124.93	66.34	126.26	15	2.9925	49.7093	5.375	30	15414	63.685	125.595	5108.63	5331.53	261004	0.31743
29	0	a	3	0.193	0.041	0.161	0.025	105.7	117.2	61.03	124.93	66.34	126.26	15	2.16	35.8804	4.65	30	12860.6	63.685	125.595	5035.94	5593.2	265728	0.225049
63	3	b	3	0.295	0.033	0.204	0.034	112.3	128.2	61.03	124.93	66.34	126.26	15	3.24	53.8206	5.95	30	15076.1	63.685	125.595	5355.76	6126.23	287050	0.312499
53	3	a	3	0.259	0.027	0.225	0.019	115.4	119.5	61.03	124.93	66.34	126.26	15	3.285	54.5681	6.1	30	14909.6	63.685	125.595	5505.98	5704.65	280266	0.324509
1	0	a	3	0.193	0.015	0.206	0.017	103	113.4	61.03	124.93	66.34	126.26	15	2.7525	45.7226	5.575	30	13669.2	63.685	125.595	4905.1	5409.06	257854	0.295539
31	1	b	3	0.155	0.025	0.148	0.026	112.3	122.1	61.03	124.93	66.34	126.26	15	1.89	31.3953	4.35	30	12029.1	63.685	125.595	5355.76	5830.64	279660	0.187108
38	1	c	3	0.273	0.025	0.251	0.012	115.4	127.3	61.03	124.93	66.34	126.26	15	3.6525	60.6728	6.575	30	15380	63.685	125.595	5505.98	6082.62	289715	0.349044
29	2	b	3	0.169	0.013	0.174	0.017	99.7	116.9	61.03	124.93	66.34	126.26	15	2.3475	38.995	4.775	30	13611.1	63.685	125.595	4745.19	5578.66	258096	0.251817
45	1	c	3	0.166	0.016	0.157	0.015	115	118.8	61.03	124.93	66.34	126.26	15	2.19	36.3787	4.3	30	14100.6	63.685	125.595	5486.59	5670.73	278933	0.217373
73	0	c	3	0.211	0.022	0.219	0.026	121.2	130.6	61.03	124.93	66.34	126.26	15	2.865	47.5914	6.125	30	12950.3	63.685	125.595	5787.03	6242.53	300739	0.263752
44	1	c	3	0.185	0.017	0.184	0.016	124.2	129.7	61.03	124.93	66.34	126.26	15	2.52	41.8605	5	30	13953.8	63.685	125.595	5932.4	6198.92	303283	0.230045
46	3	a	3	0.189	0.01	0.192	0.007	110.2	118.6	61.03	124.93	66.34	126.26	15	2.73	45.3488	4.975	30	15192.5	63.685	125.595	5254	5661.04	272876	0.276986
9	2	c	5	0.311	0.044	0.283	0.028	161.7	139.5	63.15	124.97	67.04	131.89	15	3.915	65.0332	7.775	30	13940.9	65.095	128.43	7575.91	6524.35	352507	0.307486
12	3	a	5	0.313	0.005	0.304	-0.001	128.1	139.6	63.15	124.97	67.04	131.89	15	4.5975	76.3704	7.575	30	16803.5	65.095	128.43	5984.37	6529.09	312837	0.406879
73	1	a	5	0.471	-0.024	0.466	-0.022	115.9	122.3	63.15	124.97	67.04	131.89	15	7.3725	122.467	11.1	30	18388.8	65.095	128.43	5406.49	5709.64	277903	0.734484
76	1	b	5	0.131	-0.008	0.134	-0.001	109.6	136.1	63.15	124.97	67.04	131.89	15	2.055	34.1362	3.325	30	17111.2	65.095	128.43	5108.08	6363.31	286785	0.198389
37	1	c	5	0.112	-0.018	0.108	-0.021	115	124.2	63.15	124.97	67.04	131.89	15	1.9425	32.2674	2.175	30	24726.5	65.095	128.43	5363.86	5799.64	279087	0.1927
94	5	c	5	0.241	0.052	0.248	0.056	120.4	130	63.15	124.97	67.04	131.89	15	2.8575	47.4668	7.6	30	10409.6	65.095	128.43	5619.64	6074.37	292350	0.27061
1'	2	c	5	0.194	0.067	0.195	0.066	124.4	124.8	63.15	124.97	67.04	131.89	15	1.92	31.8937	6.525	30	8146.7	65.095	128.43	5809.11	5828.06	290929	0.182715
74	2	c	5	0.285	0.075	0.279	0.068	133.3	117.5	63.15	124.97	67.04	131.89	15	3.1575	52.4502	8.675	30	10077.1	65.095	128.43	6230.68	5482.28	292824	0.298537
44	3	b	5	0.183	0.069	0.176	0.062	134.3	148.6	63.15	124.97	67.04	131.89	15	1.71	28.4053	5.95	30	7956.83	65.095	128.43	6278.05	6955.4	330836	0.143102
8	2	a	5	0.201	0.054	0.216	0.066	128.2	133.3	63.15	124.97	67.04	131.89	15	2.2275	37.0017	7.05	30	8747.61	65.095	128.43	5989.11	6230.68	305495	0.201872
17	2	a	5	0.265	0.058	0.284	0.076	128.8	153.7	63.15	124.97	67.04	131.89	15	3.1125	51.7027	9	30	9574.76	65.095	128.43	6017.53	7196.97	330362	0.260843
15	3	a	5	0.212	0.078	0.199	0.062	120.2	146.2	63.15	124.97	67.04	131.89	15	2.0325	33.7625	6.525	30	8624.04	65.095	128.43	5610.17	6841.71	311297	0.180766
94	2	a	5	0.36	0.065	0.383	0.064	124.5	129.1	63.15	124.97	67.04	131.89	15	4.605	76.495	11.175	30	11408.9	65.095	128.43	5813.85	6031.74	296140	0.430521
59	3	b	5	0.251	0.071	0.221	0.063	129.2	134.1	63.15	124.97	67.04	131.89	15	2.535	42.1096	7.1	30	9885.09	65.095	128.43	6036.47	6268.57	307626	0.228147
27'	3	b	5	0.194	0.056	0.21	0.066	116.9	115.3	63.15	124.97	67.04	131.89	15	2.115	35.1329	6.9	30	8486.38	65.095	128.43	5453.86	5378.07	270798	0.216235
11	2	a	5	0.257	0.081	0.237	0.072	142	146.5	63.15	124.97	67.04	131.89	15	2.5575	42.4834	7.725	30	9165.96	65.095	128.43	6642.77	6855.92	337467	0.209819
71	2	a	5	0.223	0.061	0.231	0.067	139.9	142.1	63.15	124.97	67.04	131.89	15	2.445	40.6146	7.45	30	9086.23	65.095	128.43	6543.3	6647.51	329770	0.205271
29	4	c	5	0.207	0.067	0.867	0.716	141.7	135.6	63.15	124.97	67.04	131.89	15	2.1825	36.2542	39.575	30	1526.84	65.095	128.43	6628.56	6339.62	324205	0.186379
84	0	c	5	0.202	0.077	0.187	0.066	144.8	134.8	63.15	124.97	67.04	131.89	15	1.845	30.6478	6.325	30	8076.01	65.095	128.43	6775.4	6301.73	326928	0.156245
77	2	c	5	0.2	0.07	0.186	0.065	137.5	132.3	63.15	124.97	67.04	131.89	15	1.8825	31.2708	6.275	30	8305.81	65.095	128.43	6429.62	6183.31	315323	0.165287
86	0	a	4	0.171	0.053	0.164	0.045	158.3	172.2	63.15	124.97	67.04	131.89	15	1.7775	29.5266	5.225	30	9418.55	65.095	128.43	7414.86	8073.26	387203	0.127096
6	1	b	4	0.165	0.039	0.122	0.023	130	145.8	63.15	124.97	67.04	131.89	15	1.6875	28.0316	3.625	30	12888.3	65.095	128.43	6074.37	6822.77	322428	0.144901
63	1	c	4	0.394	0.025	0.339	0.016	127.2	148.9	63.15	124.97	67.04	131.89	15	5.19	86.2126	8.875	30	16190.5	65.095	128.43	5941.74	6969.61	322784	0.445161
41	3	a	4	0.116	0.015	0.139	0.024	125.4	127.3	63.15	124.97	67.04	131.89	15	1.62	26.9103	4.075	30	11006.5	65.095	128.43	5856.48	5946.48	295074	0.152001
10	3	b	4	0.159	0.045	0.141	0.038	142.6	144.6	63.15	124.97	67.04	131.89	15	1.6275	27.0349	4.475	30	10069.1	65.095	128.43	6671.19	6765.93	335928	0.134133
25	0	b	4	.	.	0.213	0.07	140.3	150.6	63.15	124.97	67.04	131.89	15	#VALUE!	#VALUE!	7.075	30	#VALUE!	65.095	128.43	6562.25	7050.13	340309	#VALUE!
27'	2	c	4	0.124	0.048	0.14	0.058	135.4	138	63.15	124.97	67.04	131.89	15	1.185	19.6844	4.95	30	6627.87	65.095	128.43	6330.15	6453.3	319586	0.102658
12	0	c	4	0.178	0.053	0.192	0.056	150.5	153.4	63.15	124.97	67.04	131.89	15	1.9575	32.5166	6.2	30	8741.2	65.095	128.43	7045.39	7182.76	355704	0.152361
54	1	c	4	0.182	0.047	0.189	0.056	145.2	148.2	63.15	124.97	67.04	131.89	15	2.01	33.3887	6.125	30	9085.54	65.095	128.43	6794.35	6936.45	343270	0.162114
10	0	c	4	0.172	0.046	0.166	0.039	140.8	119.7	63.15	124.97	67.04	131.89	15	1.8975	31.5199	5.125	30	10250.6	65.095	128.43	6585.93	5586.48	304310	0.172634
12	4	b	4	0.214	0.038	0.229	0.048	139.1	145.8	63.15	124.97	67.04	131.89	15	2.6775	44.4767	6.925	30	10704.6	65.095	128.43	6505.41	6822.77	333204	0.222474
33	3	b	4	0.197	0.043	0.188	0.038	129.6	152.5	63.15	124.97	67.04	131.89	15	2.28	37.8738	5.65	30	11172.4	65.095	128.43	6055.42	7140.13	329889	0.19135
8	0	c	4	0.156	0.039	0.152	0.034	145.9	147.3	63.15	124.97	67.04	131.89	15	1.7625	29.2774	4.65	30	10493.9	65.095	128.43	6827.5	6893.82	343033	0.142251
36	0	a	4	0.164	0.046	0.166	0.045	147.1	156.6	63.15	124.97	67.04	131.89	15	1.7925	29.7757	5.275	30	9408.01	65.095	128.43	6884.35	7334.33	355467	0.139611
96	2	c	4	0.156	0.045	0.146	0.036	153.1	152.6	63.15	124.97	67.04	131.89	15	1.6575	27.5332	4.55	30	10085.6	65.095	128.43	7168.55	7144.86	357835	0.128242
35	2	a	4	0.193	0.045	0.196	0.046	138.1	156.3	63.15	124.97	67.04	131.89	15	2.235	37.1262	6.05	30	10227.8	65.095	128.43	6458.04	7320.12	344454	0.179642
80	1	b	4	0.49	0.052	0.484	0.037	143.2	161.6	63.15	124.97	67.04	131.89	15	6.6375	110.257	13.025	30	14108.7	65.095	128.43	6699.61	7571.17	356770	0.515084
69	1	b	4	0.255	0.053	0.247	0.046	140.4	139.4	63.15	124.97	67.04	131.89	15	3.0225	50.2076	7.325	30	11424	65.095	128.43	6566.99	6519.62	327165	0.255776
11	3	c	4	0.212	0.054	0.18	0.033	155.9	150.5	63.15	124.97	67.04	131.89	15	2.2875	37.9983	5.325	30	11893.3	65.095	128.43	7301.18	7045.39	358664	0.176577
41	0	c	4	0.183	0.045	0.186	0.041	145.5	143.8	63.15	124.97	67.04	131.89	15	2.1225	35.2575	5.675	30	10354.8	65.095	128.43	6808.56	6728.03	338415	0.173644
1	1	b	6	0.153	0.073	0.147	0.065	101	105.6	60.11	123.16	64.9	129.4	15	1.215	20.1827	5.3	30	6346.9	62.505	126.28	4810.82	5027.21	245951	0.13677
37'	2	b	6	0.171	0.072	0.16	0.062	115.4	115.1	60.11	123.16	64.9	129.4	15	1.4775	24.5432	5.55	30	7370.47	62.505	126.28	5488.2	5474.09	274057	0.149261
15	1	b	6	0.164	0.067	0.174	0.076	108.9	101.3	60.11	123.16	64.9	129.4	15	1.4625	24.294	6.25	30	6478.53	62.505	126.28	5182.44	4824.93	250184	0.161844
92	0	c	6	0.182	0.069	0.183	0.071	107.3	115	60.11	123.16	64.9	129.4	15	1.6875	28.0316	6.35	30	7357.51	62.505	126.28	5107.17	5469.38	264414	0.176693
103	3	a	6	0.187	0.066	0.178	0.059	113	109.5	60.11	123.16	64.9	129.4	15	1.8	29.9003	5.925	30	8410.95	62.505	126.28	5375.3	5210.66	264649	0.188305
74	4	b	6	0.201	0.072	0.195	0.07	121	126.1	60.11	123.16	64.9	129.4	15	1.905	31.6445	6.625	30	7961.04	62.505	126.28	5751.63	5991.53	293579	0.179652
75	3	c	6	0.188	0.069	0.195	0.077	135.9	154.8	60.11	123.16	64.9	129.4	15	1.7775	29.5266	6.8	30	7237.05	62.505	126.28	6452.53	7341.59	344853	0.142704
42'	2	c	6	0.175	0.072	0.176	0.07	134.2	136.3	60.11	123.16	64.9	129.4	15	1.5675	26.0382	6.15	30	7056.57	62.505	126.28	6372.56	6471.34	321098	0.135155
17	0	b	6	0.172	0.071	0.187	0.077	125.9	119.9	60.11	123.16	64.9	129.4	15	1.5825	26.2874	6.6	30	6638.36	62.505	126.28	5982.12	5699.88	292050	0.150019
63	5	a	6	0.189	0.065	0.19	0.067	132.5	117.8	60.11	123.16	64.9	129.4	15	1.8525	30.7724	6.425	30	7982.63	62.505	126.28	6292.59	5601.1	297342	0.172489
25	1	c	6	0.151	0.056	0.156	0.062	115.3	128.4	60.11	123.16	64.9	129.4	15	1.4175	23.5465	5.45	30	7200.91	62.505	126.28	5483.5	6099.73	289581	0.135524
66	5	b	6	0.181	0.07	0.186	0.075	119.6	127.8	60.11	123.16	64.9	129.4	15	1.665	27.6578	6.525	30	7064.72	62.505	126.28	5685.77	6071.5	293932	0.15683
103	2	b	6	0.198	0.07	0.202	0.075	113.1	118.9	60.11	123.16	64.9	129.4	15	1.9125	31.7691	6.925	30	7646.15	62.505	126.28	5380.01	5652.84	275821	0.191971
59	0	a	6	0.173	0.08	0.157	0.066	111.9	122	60.11	123.16	64.9	129.4	15	1.38	22.9236	5.575	30	6853.23	62.505	126.28	5323.56	5798.67	278056	0.137407
74	1	a	6	0.207	0.085	0.199	0.08	131.1	160.4	60.11	123.16	64.9	129.4	15	1.8075	30.0249	6.975	30	7174.56	62.505	126.28	6226.73	7605.02	345794	0.144718
31	3	c	6	0.183	0.075	0.18	0.072	130.7	138.9	60.11	123.16	64.9	129.4	15	1.62	26.9103	6.3	30	7119.27	62.505	126.28	6207.92	6593.65	320039	0.140143
40	2	a	6	0.199	0.078	0.187	0.071	153.7	153	60.11	123.16	64.9	129.4	15	1.7775	29.5266	6.45	30	7629.76	62.505	126.28	7289.85	7256.92	363669	0.135321
40	0	c	6	0.222	0.086	0.194	0.074	127.9	137.8	60.11	123.16	64.9	129.4	15	1.92	31.8937	6.7	30	7933.91	62.505	126.28	6076.21	6541.91	315453	0.168511
56	5	a	6	0.195	0.075	0.184	0.066	135.6	146.6	60.11	123.16	64.9	129.4	15	1.785	29.6512	6.25	30	7907.13	62.505	126.28	6438.42	6955.86	334857	0.147584
17	1	c	6	0.419	0.061	0.435	0.06	131.9	145.9	60.11	123.16	64.9	129.4	15	5.4975	91.3206	12.375	30	12299.3	62.505	126.28	6264.37	6922.93	329682	0.461669
91	5	b	6	0.254	0.065	0.238	0.058	127.9	142	60.11	123.16	64.9	129.4	15	2.7675	45.9718	7.4	30	10354.2	62.505	126.28	6076.21	6739.47	320392	0.239148
67	1	c	7	0.132	0.003	0.12	0	166.38	169.69	112.23	219.65	116.96	231.62	15	1.8675	31.0216	3	30	17234.6	114.595	225.635	4399.09	4488.52	222190	0.2327

## Sheet: MDA liver
Białko2	st100	st200	st100(2)	st200(2)	rozciencz_MDA	sredMDA	MDA	bialkoSurowe	rozciencz_bialko	MDA/bialkosurowe	sr st100	sr_st200	lowry1_koryg	lowry2_koryg	bialko_koryg	MDA/bialko_koryg
215.44	112.23	219.65	116.96	231.62	10	1.535	25.4983	3.825	70	11110.6	114.595	225.635	12963.9	13357.3	658031	0.0645837
155.49	112.23	219.65	116.96	231.62	10	1.335	22.1761	3.35	70	11033.1	114.595	225.635	9825.78	9578.03	485095	0.076193
178.25	112.23	219.65	116.96	231.62	10	1.445	24.0033	3.7	70	10812.5	114.595	225.635	11106.1	11012.8	552974	0.0723476
166.36	112.23	219.65	116.96	231.62	10	1.025	17.0266	2.55	70	11128.7	114.595	225.635	10117.7	10263.3	509524	0.0556956
171.31	112.23	219.65	116.96	231.62	10	1.58	26.2458	4.15	70	10540.7	114.595	225.635	10390	10575.3	524133	0.0834596
185.56	112.23	219.65	116.96	231.62	10	1.165	19.3522	3.05	70	10575.2	114.595	225.635	10934	11473.7	560192	0.0575771
166.88	112.23	219.65	116.96	231.62	10	1.385	23.0066	3.85	70	9959.79	114.595	225.635	10272.1	10296.1	514204	0.0745719
188.61	112.23	219.65	116.96	231.62	10	1.27	21.0963	4.45	70	7901.41	114.595	225.635	11538	11665.9	580097	0.0606127
184.27	112.23	219.65	116.96	231.62	10	1.74	28.9037	4.8	70	10036.2	114.595	225.635	11009.1	11392.3	560035	0.0860192
141.8	112.23	219.65	116.96	231.62	10	0.875	14.5349	2.375	70	10200.1	114.595	225.635	8561.82	8715.01	431921	0.0560873
179.21	112.23	219.65	116.96	231.62	10	1.63	27.0764	4.85	70	9304.8	114.595	225.635	10690.1	11073.4	544085	0.0829433
169.84	112.23	219.65	116.96	231.62	10	1.845	30.6478	4.75	70	10753.8	114.595	225.635	10435.4	10482.7	522951	0.0976779
162.71	112.23	219.65	116.96	231.62	10	1.045	17.3588	2.825	70	10241.4	114.595	225.635	10082.4	10033.2	502889	0.0575315
162.57	112.23	219.65	116.96	231.62	10	1.16	19.2691	3.3	70	9732.06	114.595	225.635	9586.86	10024.4	490281	0.065505
158.57	112.23	219.65	116.96	231.62	10	1.53	25.4153	4	70	10589.9	114.595	225.635	10794.7	9772.2	514173	0.0823841
148.62	112.23	219.65	116.96	231.62	10	1.34	22.2591	3.55	70	10450.5	114.595	225.635	10089.3	9144.95	480856	0.0771526
180.2	112.23	219.65	116.96	231.62	10	1.075	17.8571	2.6	70	11447.1	114.595	225.635	11210.1	11135.8	558648	0.053276
175.33	112.23	219.65	116.96	231.62	10	1.535	25.4983	3.75	70	11332.8	114.595	225.635	11266.9	10828.8	552391	0.0769348
171.04	112.23	219.65	116.96	231.62	10	1.025	17.0266	2.275	70	12473.9	114.595	225.635	10670.5	10558.3	530721	0.053471
152.13	112.23	219.65	116.96	231.62	10	0.97	16.113	2.375	70	11307.6	114.595	225.635	9469.61	9366.22	470896	0.0570306
186.2	112.23	219.65	116.96	231.62	10	2.325	38.6213	6.4	70	10057.8	114.595	225.635	10548.2	11514	551556	0.116706
181.8	112.23	219.65	116.96	231.62	10	1.88	31.2292	6	70	8674.96	114.595	225.635	10517.3	11236.6	543849	0.0957063
198.87	112.23	219.65	116.96	231.62	10	1.03	17.1096	2.65	70	10761	114.595	225.635	12121.7	12312.7	610861	0.0466827
187.29	112.23	219.65	116.96	231.62	10	1.585	26.3289	4.675	70	9386.61	114.595	225.635	11737.8	11582.7	583013	0.0752683
169.43	112.23	219.65	116.96	231.62	10	1.22	20.2658	3.175	70	10638.4	114.595	225.635	10400.7	10456.8	521438	0.0647766
149.96	112.23	219.65	116.96	231.62	10	1.44	23.9203	4.425	70	9009.7	114.595	225.635	8677.19	9229.42	447665	0.0890574
207.92	112.23	219.65	116.96	231.62	10	8.495	141.113	22.425	70	10488	114.595	225.635	12655	12883.2	638457	0.368377
168.79	112.23	219.65	116.96	231.62	10	1.41	23.4219	3.6	70	10843.7	114.595	225.635	10981.9	10416.5	534960	0.0729724
148.98	112.23	219.65	116.96	231.62	10	1.525	25.3322	3.625	70	11647.2	114.595	225.635	9035.26	9167.64	455072	0.0927791
188.83	110.01	211.84	116.45	211.84	10	2.4	39.8671	7.6	70	8742.96	113.23	211.84	12160.7	12366.6	613183	0.108363
157.17	110.01	211.84	116.45	211.84	10	1.47	24.4186	4.775	70	8523.24	113.23	211.84	9894.13	10119.2	500332	0.0813429
176.36	110.01	211.84	116.45	211.84	10	1.705	28.3223	5.175	70	9121.68	113.23	211.84	11300.4	11481.4	569544	0.0828816
159.22	110.01	211.84	116.45	211.84	10	1.285	21.3455	5.1	70	6975.8	113.23	211.84	10007	10264.7	506792	0.0701996
158.84	110.01	211.84	116.45	211.84	10	1.465	24.3355	5.1	70	7952.95	113.23	211.84	10224.2	10237.7	511548	0.0792889
188.26	110.01	211.84	116.45	211.84	10	2.37	39.3688	8.875	70	7393.34	113.23	211.84	12364.5	12326.1	617265	0.106301
173.8	110.01	211.84	116.45	211.84	10	1.19	19.7674	4.35	70	7573.88	113.23	211.84	10653.7	11299.7	548834	0.0600298
160.21	110.01	211.84	116.45	211.84	10	1.13	18.7708	4.25	70	7361.23	113.23	211.84	10541.5	10335	521912	0.0599435
184.73	110.01	211.84	116.45	211.84	10	1.4	23.2558	6.55	70	5917.63	113.23	211.84	11988.9	12075.6	601612	0.0644276
187.22	110.01	211.84	116.45	211.84	10	2.705	44.9336	9.425	70	7945.97	113.23	211.84	11716.4	12252.3	599217	0.124981
179.32	110.01	211.84	116.45	211.84	10	1.535	25.4983	5.625	70	7555.21	113.23	211.84	11334.4	11691.5	575649	0.0738264
146.45	110.01	211.84	116.45	211.84	10	1.6	26.5781	5.375	70	8241.43	113.23	211.84	9148.77	9358.18	462674	0.0957428
165.81	110.01	211.84	116.45	211.84	10	7.68	127.575	19.8	70	10738.8	113.23	211.84	10667.9	10732.5	535009	0.39743
153.71	110.01	211.84	116.45	211.84	10	1.295	21.5116	4.4	70	8148.51	113.23	211.84	10311.5	9873.54	504627	0.0710494
173.73	110.01	211.84	116.45	211.84	10	1.825	30.3156	7.25	70	6969.25	113.23	211.84	11169.8	11294.7	561611	0.089968
159.56	110.01	211.84	116.45	211.84	10	2.195	36.4618	8.275	70	7343.91	113.23	211.84	10349.2	10288.8	515949	0.117785
157.92	110.01	211.84	116.45	211.84	10	1.895	31.4784	6.55	70	8009.93	113.23	211.84	10151.8	10172.4	508105	0.103256
174.67	110.01	211.84	116.45	211.84	10	1.825	30.3156	6	70	8421.17	113.23	211.84	11470.7	11361.4	570804	0.088519
177.93	110.01	211.84	116.45	211.84	10	1.47	24.4186	4.725	70	8613.44	113.23	211.84	11379.2	11592.8	574300	0.0708662
162.54	110.01	211.84	116.45	211.84	10	1.13	18.7708	3.925	70	7970.76	113.23	211.84	10322.9	10500.4	520581	0.0600968
155.72	110.01	211.84	116.45	211.84	10	1.215	20.1827	4.6	70	7312.73	113.23	211.84	10168.1	10016.2	504609	0.0666626
182.12	110.01	211.84	116.45	211.84	10	1.22	20.2658	4.325	70	7809.71	113.23	211.84	11530.4	11890.3	585516	0.0576875
146.38	110.01	211.84	116.45	211.84	10	1.265	21.0133	3.95	70	8866.54	113.23	211.84	9466.08	9353.21	470482	0.0744403
182.89	110.01	211.84	116.45	211.84	10	1.175	19.5183	3.875	70	8395.12	113.23	211.84	11751.9	11944.9	592420	0.0549123
174.43	110.01	211.84	116.45	211.84	10	1.45	24.0864	4.975	70	8069.3	113.23	211.84	11047	11344.4	559783	0.0717148
171.18	110.01	211.84	116.45	211.84	10	1.545	25.6645	5.175	70	8265.69	113.23	211.84	11178.3	11113.7	557299	0.076754
149.41	110.01	211.84	116.45	211.84	10	1.33	22.093	4.8	70	7671.34	113.23	211.84	9566.17	9568.3	478362	0.0769761
190.19	110.01	211.84	116.45	211.84	10	1.435	23.8372	5.05	70	7867.22	113.23	211.84	12243.1	12463.1	617655	0.064323
167.79	110.01	211.84	116.45	211.84	10	1.35	22.4252	4.35	70	8592.22	113.23	211.84	10854.6	10873	543190	0.0688086
193.38	120.13	214.05	119.15	213.32	10	1.715	28.4884	7.2	70	6594.66	119.64	213.685	13075.2	12488.6	639096	0.0742949
152.01	120.13	214.05	119.15	213.32	10	1.26	20.9302	4.975	70	7011.94	119.64	213.685	9963.16	9409.38	484313	0.0720286
173.23	120.13	214.05	119.15	213.32	10	1.49	24.7508	5.625	70	7333.73	119.64	213.685	10387.4	10988.8	534406	0.0771926
139.36	120.13	214.05	119.15	213.32	10	1.135	18.8538	4.775	70	6580.87	119.64	213.685	8500.56	8467.81	424209	0.0740759
149.96	120.13	214.05	119.15	213.32	10	1.58	26.2458	5.6	70	7811.42	119.64	213.685	9313.36	9256.79	464254	0.0942242
183.44	120.13	214.05	119.15	213.32	10	1.24	20.598	4.875	70	7042.19	119.64	213.685	11923.7	11748.8	591812	0.0580094
186.06	120.13	214.05	119.15	213.32	10	1.815	30.1495	6.575	70	7642.61	119.64	213.685	12097.1	11943.8	601023	0.0836077
173.44	120.13	214.05	119.15	213.32	10	1.385	23.0066	5.25	70	7303.84	119.64	213.685	11270.9	11004.5	556885	0.0688565
165.89	120.13	214.05	119.15	213.32	10	1.815	30.1495	6.575	70	7642.61	119.64	213.685	10460.4	10442.5	522572	0.0961594
177.85	120.13	214.05	119.15	213.32	10	1.22	20.2658	3.95	70	8551.13	119.64	213.685	11891.7	11332.7	580610	0.0581749
166.29	120.13	214.05	119.15	213.32	10	1.51	25.0831	5.25	70	7963.03	119.64	213.685	10655.4	10472.3	528191	0.0791492
182.87	120.13	214.05	119.15	213.32	10	1.39	23.0897	4.9	70	7853.8	119.64	213.685	11858.2	11706.4	589114	0.0653245
183.22	120.13	214.05	119.15	213.32	10	1.225	20.3488	4.525	70	7495.12	119.64	213.685	11794.9	11732.4	588184	0.0576612
162.17	120.13	214.05	119.15	213.32	10	1.095	18.1894	4.675	70	6484.75	119.64	213.685	9920.73	10165.6	502159	0.0603718
176.17	120.13	214.05	119.15	213.32	10	1.62	26.9103	5.75	70	7800.24	119.64	213.685	10994.8	11207.7	555061	0.0808044
165.63	120.13	214.05	119.15	213.32	10	1.45	24.0864	4.975	70	8069.3	119.64	213.685	10432.1	10423.1	521381	0.076997
154.56	120.13	214.05	119.15	213.32	10	1.035	17.1927	3.45	70	8305.81	119.64	213.685	9825.46	9599.18	485616	0.0590077
176.38	120.13	214.05	119.15	213.32	10	1.61	26.7442	5.05	70	8826.64	119.64	213.685	10598.1	11223.3	545534	0.0817081
189.43	120.13	214.05	119.15	213.32	10	2.03	33.7209	7.9	70	7114.26	119.64	213.685	11512.8	12194.6	592687	0.0948269
175.61	120.13	214.05	119.15	213.32	10	1.03	17.1096	3.6	70	7921.29	119.64	213.685	10955.3	11166	553033	0.0515641
168.65	120.13	214.05	119.15	213.32	10	2.03	33.7209	7.625	70	7370.84	119.64	213.685	10806.5	10647.9	536360	0.104785
198	120.13	214.05	119.15	213.32	10	1.5	24.9169	5.175	70	8024.94	119.64	213.685	13194.3	12832.5	650670	0.0638251
166.32	120.13	214.05	119.15	213.32	10	1.425	23.6711	5.55	70	7108.58	119.64	213.685	10272.8	10474.5	518683	0.0760631
185.11	120.13	214.05	119.15	213.32	10	0.955	15.8638	3.6	70	7344.49	119.64	213.685	11901.4	11873.1	594362	0.044485
171.79	120.13	214.05	119.15	213.32	10	1.06	17.608	3.75	70	7825.92	119.64	213.685	10611.5	10881.7	537328	0.0546169
176.16	120.13	214.05	119.15	213.32	10	1.505	25	5.65	70	7374.78	119.64	213.685	10743.2	11206.9	548753	0.0759312
162.57	120.13	214.05	119.15	213.32	10	1.41	23.4219	5.075	70	7692.08	119.64	213.685	10058.4	10195.4	506345	0.0770962
188.26	120.13	214.05	119.15	213.32	10	1.36	22.5914	6.125	70	6147.43	119.64	213.685	11676.6	12107.6	594604	0.0633246
162.27	120.13	214.05	119.15	213.32	10	1.375	22.8405	5.175	70	7356.2	119.64	213.685	10493.1	10173.1	516654	0.0736824
201.04	120.13	214.05	119.15	213.32	10	1.155	19.186	4.075	70	7847.21	119.64	213.685	12525.9	13058.8	639617	0.0499946
166.96	102.62	197.39	100.55	195.96	10	1.71	28.4053	6.5	70	7283.56	101.585	196.675	11987	11812.5	594989	0.0795698
160.69	102.62	197.39	100.55	195.96	10	1.32	21.9269	5.375	70	6799.18	101.585	196.675	11041.8	11351	559820	0.065281
179.5	102.62	197.39	100.55	195.96	10	1.5	24.9169	6.175	70	6725.36	101.585	196.675	12574.5	12735.7	632753	0.0656323
173.19	102.62	197.39	100.55	195.96	10	1.145	19.0199	4.8	70	6604.28	101.585	196.675	11840.5	12271.2	602792	0.0525895
157.38	102.62	197.39	100.55	195.96	10	1.39	23.0897	5.725	70	6722.03	101.585	196.675	11403.2	11107.3	562764	0.0683832
163.72	102.62	197.39	100.55	195.96	10	1.625	26.9934	6.075	70	7405.73	101.585	196.675	11378.2	11574	573806	0.0784059
150.14	102.62	197.39	100.55	195.96	10	1.295	21.5116	5.6	70	6402.4	101.585	196.675	10441.8	10574.4	525405	0.0682396
169.78	102.62	197.39	100.55	195.96	10	1.485	24.6678	6.1	70	6739.96	101.585	196.675	11696.2	12020.1	592909	0.0693424
202.62	102.62	197.39	100.55	195.96	10	1.385	23.0066	5.85	70	6554.73	101.585	196.675	14138	14437.6	714392	0.0536753
171.54	102.62	197.39	100.55	195.96	10	1.51	25.0831	5.65	70	7399.28	101.585	196.675	12099.6	12149.7	606234	0.0689601
181.75	102.62	197.39	100.55	195.96	10	1.695	28.1561	6.9	70	6801.14	101.585	196.675	12542.1	12901.3	636084	0.0737762
172.51	102.62	197.39	100.55	195.96	10	1.11	18.4385	6	70	5121.92	101.585	196.675	11939.2	12221.1	604007	0.0508794
163.93	102.62	197.39	100.55	195.96	10	1.295	21.5116	5.275	70	6796.86	101.585	196.675	11816.2	11589.5	585143	0.0612729
183.73	102.62	197.39	100.55	195.96	10	2.145	35.6312	8.225	70	7220.25	101.585	196.675	13021.3	13047.1	651709	0.0911244
152.87	102.62	197.39	100.55	195.96	10	1.14	18.9369	4.4	70	7173.2	101.585	196.675	10636.9	10775.3	535306	0.0589608
163.53	102.62	197.39	100.55	195.96	10	1.185	19.6844	5.65	70	5806.72	101.585	196.675	11819.9	11560	584499	0.0561301
164.15	102.62	197.39	100.55	195.96	10	1.35	22.4252	5.375	70	6953.7	101.585	196.675	10989.5	11605.7	564881	0.0661665
180.67	102.62	197.39	100.55	195.96	10	1.865	30.9801	8.1	70	6374.63	101.585	196.675	12962.4	12821.8	644605	0.0801025
154.75	102.62	197.39	100.55	195.96	10	1.415	23.505	5.2	70	7533.8	101.585	196.675	10528.7	10913.7	536061	0.0730808
155.34	102.62	197.39	100.55	195.96	10	7.96	132.226	20.475	70	10763.4	101.585	196.675	11024.1	10957.1	549532	0.401034
161.07	102.62	197.39	100.55	195.96	10	1.505	25	6.875	70	6060.73	101.585	196.675	11674.9	11379	576346	0.072296
135.48	102.62	197.39	100.55	195.96	10	1.145	19.0199	4.525	70	7005.64	101.585	196.675	9690.98	9495.16	479653	0.0660905
152.28	102.62	197.39	100.55	195.96	10	1.635	27.1595	5.325	70	8500.79	101.585	196.675	10812.9	10731.9	538619	0.0840422
180.15	102.62	197.39	100.55	195.96	10	1.665	27.6578	6.825	70	6754.18	101.585	196.675	11191.2	12783.5	599369	0.0769097

## Sheet: MDA kidney
st100	st200	st100(2)	st200(2)	rozciencz_MDA	sredMDA	MDA	bialkoSurowe	rozciencz_bialko	MDA/bialkosurowe	sr st100	sr_st200	lowry1_koryg	lowry2_koryg	bialko_koryg	MDA/bialko_koryg
126.21	261.52	129.94	266.56	15	2.9175	48.4635	8.775	50	9205.02	128.075	264.04	5188.47	5203.18	259791	0.310919
126.21	261.52	129.94	266.56	15	6.645	110.382	13.75	50	13379.9	128.075	264.04	4629.13	4638.33	231686	0.794064
126.21	261.52	129.94	266.56	15	2.715	45.0997	8.6	50	8740.42	128.075	264.04	4986.95	5040.64	250690	0.299843
126.21	261.52	129.94	266.56	15	2.55	42.3588	8.6	50	8209.23	128.075	264.04	5091.02	5109.77	255020	0.276839
126.21	261.52	129.94	266.56	15	2.28	37.8738	6.85	50	9215.21	128.075	264.04	5287.76	5284.82	264314	0.238822
126.21	261.52	129.94	266.56	15	3.735	62.0432	9.025	50	11457.9	128.075	264.04	4986.95	5039.9	250671	0.412522
126.21	261.52	129.94	266.56	15	2.6925	44.7259	6.85	50	10882.4	128.075	264.04	4928.11	5030.34	248961	0.299423
126.21	261.52	129.94	266.56	15	3.3075	54.9419	8.025	50	11410.8	128.075	264.04	5138.09	5199.13	258430	0.354337
126.21	261.52	129.94	266.56	15	2.3025	38.2475	6.35	50	10038.9	128.075	264.04	5145.07	5188.1	258329	0.246767
126.21	261.52	129.94	266.56	15	3.6525	60.6728	8.775	50	11524	128.075	264.04	5376.02	5504.36	272009	0.371764
126.21	261.52	129.94	266.56	15	9.96	165.449	19.325	50	14269.2	128.075	264.04	4665.17	5038.8	242599	1.13666
126.21	261.52	129.94	266.56	15	6.48	107.641	13.325	50	13463.8	128.075	264.04	5114.18	5063.8	254450	0.705073
126.21	261.52	129.94	266.56	15	6.5175	108.264	13.3	50	13567.2	128.075	264.04	5403.23	5383.37	269665	0.669141
126.21	261.52	129.94	266.56	15	3.8775	64.4103	9.575	50	11211.8	128.075	264.04	4791.67	4762.99	238867	0.449425
126.21	261.52	129.94	266.56	15	3.8775	64.4103	9.575	50	11211.8	128.075	264.04	4791.67	4762.99	238867	0.449425
126.21	261.52	129.94	266.56	15	4.5225	75.1246	9.525	50	13145.4	128.075	264.04	5552.53	5534.14	277167	0.45175
126.21	261.52	129.94	266.56	15	4.1925	69.6429	8.675	50	13380.3	128.075	264.04	5004.6	5056.08	251517	0.461495
126.21	261.52	129.94	266.56	15	3.69	61.2957	7.525	50	13576.3	128.075	264.04	4589.42	4636.12	230638	0.442951
126.21	261.52	129.94	266.56	15	4.725	78.4884	10.375	50	12608.8	128.075	264.04	5254.66	5353.95	265215	0.493247
126.21	261.52	129.94	266.56	15	6.5175	108.264	14.3	50	12618.4	128.075	264.04	5326	5364.98	267275	0.675125
126.21	261.52	129.94	266.56	15	2.505	41.6113	6.175	50	11231.3	128.075	264.04	5210.16	5192.88	260076	0.266666
126.21	261.52	129.94	266.56	15	4.4175	73.3804	9.825	50	12448.2	128.075	264.04	5129.63	5307.25	260922	0.468735
126.21	261.52	129.94	266.56	15	3	49.8339	7.675	50	10821.9	128.075	264.04	4989.15	4914.87	247600	0.335452
126.21	261.52	129.94	266.56	15	3.4125	56.686	8.65	50	10922.4	128.075	264.04	5395.51	5474.2	271743	0.347677
126.21	261.52	129.94	266.56	15	3.48	57.8073	9.125	50	10558.6	128.075	264.04	5608.43	5673.52	282049	0.341599
126.21	261.52	129.94	266.56	15	3.18	52.8239	7.4	50	11897.5	128.075	264.04	5591.51	5641.53	280826	0.31351
126.21	261.52	129.94	266.56	15	3.1275	51.9518	7.675	50	11281.8	128.075	264.04	5329.68	5230.02	263993	0.327994
126.21	261.52	129.94	266.56	15	2.9025	48.2143	6.375	50	12605.3	128.075	264.04	5042.84	5080.35	253080	0.317523
126.21	261.52	129.94	266.56	15	4.7475	78.8621	9.675	50	13585.5	128.075	264.04	4926.27	4875.89	245054	0.53637
126.21	261.52	129.94	266.56	15	14.5575	241.819	26.075	50	15456.9	128.075	264.04	5121.91	5151.69	256840	1.56922
126.21	261.52	129.94	266.56	15	3.96	65.7807	8.725	50	12565.8	128.075	264.04	5531.94	5507.67	275990	0.397249
126.21	261.52	129.94	266.56	15	2.715	45.0997	6.825	50	11013.6	128.075	264.04	4882.14	4890.96	244328	0.307651
126.21	261.52	129.94	266.56	15	2.3925	39.7425	6.15	50	10770.5	128.075	264.04	5103.89	5155.37	256481	0.25826
126.21	261.52	129.94	266.56	15	3.0375	50.4568	7.15	50	11761.7	128.075	264.04	5282.24	5279.3	264039	0.3185
130.03	262.36	132.04	269.74	15	3.945	65.5316	9.8	50	11145	131.035	266.05	4546.16	4776.51	233067	0.468627
130.03	262.36	132.04	269.74	15	2.8875	47.9651	8.05	50	9930.86	131.035	266.05	4645.04	4749.1	234854	0.340397
130.03	262.36	132.04	269.74	15	2.205	36.6279	6.25	50	9767.64	131.035	266.05	4439.51	4575.79	225382	0.270863
130.03	262.36	132.04	269.74	15	2.2875	37.9983	6.125	50	10339.9	131.035	266.05	4717.25	4595.42	232817	0.272024
130.03	262.36	132.04	269.74	15	2.235	37.1262	6.125	50	10102.6	131.035	266.05	4795.39	4862.05	241436	0.256293
130.03	262.36	132.04	269.74	15	2.4975	41.4867	5.925	50	11670.2	131.035	266.05	4598.01	4562.83	229021	0.30192
130.03	262.36	132.04	269.74	15	4.335	72.01	9.9	50	12123.1	131.035	266.05	4760.21	4719.48	236992	0.506426
130.03	262.36	132.04	269.74	15	2.7975	46.4701	7.375	50	10501.9	131.035	266.05	4436.91	4447.28	222105	0.348717
130.03	262.36	132.04	269.74	15	9.3525	155.357	18.25	50	14188.2	131.035	266.05	4949.08	5064.99	250352	1.03428
130.03	262.36	132.04	269.74	15	7.215	119.85	15.9	50	12563.2	131.035	266.05	5180.91	5253.49	260860	0.765755
130.03	262.36	132.04	269.74	15	2.7675	45.9718	7.275	50	10532.1	131.035	266.05	4726.51	4815.39	238548	0.321199
130.03	262.36	132.04	269.74	15	3.3	54.8173	9.025	50	10123.4	131.035	266.05	5044.62	5016.85	251537	0.363223
130.03	262.36	132.04	269.74	15	3.015	50.0831	8.15	50	10242.1	131.035	266.05	5078.69	5067.59	253657	0.32908
130.03	262.36	132.04	269.74	15	2.9025	48.2143	10.05	50	7995.9	131.035	266.05	5360.52	5479.02	270988	0.296539
130.03	262.36	132.04	269.74	15	5.775	95.9302	12.325	50	12972.6	131.035	266.05	4533.2	4615.04	228706	0.699093
130.03	262.36	132.04	269.74	15	14.43	239.701	26.4	50	15132.9	131.035	266.05	5233.49	5130.17	259092	1.54196
130.03	262.36	132.04	269.74	15	3.135	52.0764	8.15	50	10649.8	131.035	266.05	4730.96	4748.73	236992	0.366239
130.03	262.36	132.04	269.74	15	3.525	58.5548	8.125	50	12011.5	131.035	266.05	5466.8	5461.99	273220	0.357197
130.03	262.36	132.04	269.74	15	2.685	44.6013	6.35	50	11706.6	131.035	266.05	4761.69	4909.82	241788	0.307447
130.03	262.36	132.04	269.74	15	2.7375	45.4734	7.3	50	10382.3	131.035	266.05	4943.15	4965	247704	0.305972
130.03	262.36	132.04	269.74	15	3.4725	57.6827	8.925	50	10772	131.035	266.05	4851.31	4980.93	245806	0.391121
130.03	262.36	132.04	269.74	15	5.715	94.9336	12.425	50	12734.5	131.035	266.05	5209.79	5178.31	259703	0.609257
130.03	262.36	132.04	269.74	15	3.66	60.7973	9.95	50	10184	131.035	266.05	5160.17	5050.18	255259	0.396974
130.03	262.36	132.04	269.74	15	3.885	64.5349	9.375	50	11473.1	131.035	266.05	4740.21	4833.54	239344	0.449397
130.03	262.36	132.04	269.74	15	2.6175	43.4801	7.7	50	9411.46	131.035	266.05	4891.31	5027.22	247963	0.292254
130.03	262.36	132.04	269.74	15	2.5425	42.2342	6.525	50	10788	131.035	266.05	4795.02	5025.37	245510	0.286717
130.03	262.36	132.04	269.74	15	4.65	77.2425	10.175	50	12652.6	131.035	266.05	5466.8	5514.94	274544	0.468924
130.03	262.36	132.04	269.74	15	3.015	50.0831	8.15	50	10242.1	131.035	266.05	5197.94	5165.35	259082	0.322189
130.03	262.36	132.04	269.74	15	3.5025	58.1811	7.55	50	12843.8	131.035	266.05	4466.17	4504.68	224271	0.43238
130.03	262.36	132.04	269.74	15	2.4825	41.2375	6.025	50	11407.6	131.035	266.05	4995.74	4957.97	248843	0.276201
130.03	262.36	132.04	269.74	15	3.225	53.5714	8.075	50	11057.3	131.035	266.05	5097.58	5164.24	256546	0.348038
130.03	262.36	132.04	269.74	15	3.225	53.5714	8.2	50	10888.7	131.035	266.05	5078.69	5051.29	253250	0.352567
130.03	262.36	132.04	269.74	15	2.7375	45.4734	6.95	50	10905.1	131.035	266.05	5044.25	5000.19	251111	0.301821
130.03	262.36	132.04	269.74	15	2.4375	40.49	6.75	50	9997.74	131.035	266.05	5050.92	5110.91	254046	0.26564
135.27	260.55	136.14	260.34	15	2.9925	49.7093	6.925	50	11964	135.705	260.445	5034.27	5008.22	251062	0.33
135.27	260.55	136.14	260.34	15	2.0775	34.51	5.075	50	11333.5	135.705	260.445	4619.81	4788.56	235209	0.244539
135.27	260.55	136.14	260.34	15	5.3925	89.5764	11.175	50	13359.9	135.705	260.445	5116.44	5031.06	253688	0.588507
135.27	260.55	136.14	260.34	15	3.0675	50.9551	8.05	50	10549.9	135.705	260.445	5088.78	5223.87	257816	0.329409
135.27	260.55	136.14	260.34	15	7.26	120.598	15.975	50	12582.2	135.705	260.445	5122.86	5249.12	259299	0.775169
135.27	260.55	136.14	260.34	15	7.5525	125.457	15.05	50	13893.6	135.705	260.445	5138.89	5284.79	260592	0.802399
135.27	260.55	136.14	260.34	15	3.24	53.8206	7.125	50	12589.9	135.705	260.445	5082.37	4999.8	252054	0.355887
135.27	260.55	136.14	260.34	15	6.5625	109.012	12.95	50	14030.1	135.705	260.445	5134.08	5140.49	256864	0.707337
135.27	260.55	136.14	260.34	15	3.54	58.804	7.975	50	12289.5	135.705	260.445	5001.8	4970.14	249299	0.393137
135.27	260.55	136.14	260.34	15	5.1	84.7176	10.95	50	12894.9	135.705	260.445	4974.55	4958.51	248327	0.568602
135.27	260.55	136.14	260.34	15	2.5275	41.985	5.6	50	12495.8	135.705	260.445	5243.51	5401.84	266134	0.262937
135.27	260.55	136.14	260.34	15	4.56	75.7475	8.725	50	14469.7	135.705	260.445	4876.34	4771.32	241192	0.523436
135.27	260.55	136.14	260.34	15	3.3825	56.1877	9.95	50	9411.86	135.705	260.445	4890.37	5003.41	247344	0.378614
135.27	260.55	136.14	260.34	15	2.8275	46.9684	6.45	50	12136.8	135.705	260.445	4963.32	4989.78	248828	0.314605
135.27	260.55	136.14	260.34	15	2.7525	45.7226	6.35	50	12000.9	135.705	260.445	5940.56	5831.53	294302	0.258937
135.27	260.55	136.14	260.34	15	13.3125	221.138	22.95	50	16059.7	135.705	260.445	4735.65	4940.48	241903	1.52363
135.27	260.55	136.14	260.34	15	10.7025	177.782	19.3	50	15352.8	135.705	260.445	5258.74	5167.35	260652	1.1368
135.27	260.55	136.14	260.34	15	6.4575	107.267	12	50	14898.6	135.705	260.445	5487.21	5560.17	276184	0.647331
135.27	260.55	136.14	260.34	15	8.7075	144.643	15.725	50	15330.8	135.705	260.445	4835.86	4655.08	237274	1.01603
135.27	260.55	136.14	260.34	15	8.355	138.787	15.375	50	15045	135.705	260.445	5104.82	5340.51	261133	0.88582
135.27	260.55	136.14	260.34	15	8.0625	133.929	14.275	50	15637	135.705	260.445	5026.25	5042.69	251724	0.886761
135.27	260.55	136.14	260.34	15	7.2075	119.726	14.3	50	13954.3	135.705	260.445	5118.45	5101.61	255501	0.781002
135.27	260.55	136.14	260.34	15	3.3375	55.4402	7.075	50	13060.4	135.705	260.445	5303.23	5331.29	265863	0.347556
135.27	260.55	136.14	260.34	15	2.865	47.5914	5.95	50	13331.2	135.705	260.445	4540.84	4613	228846	0.346611
135.27	260.55	136.14	260.34	15	2.7525	45.7226	6.4	50	11907.2	135.705	260.445	4697.97	4548.46	231161	0.329666
135.27	260.55	136.14	260.34	15	3.0075	49.9585	8.05	50	10343.6	135.705	260.445	5168.15	5283.59	261293	0.318668
135.27	260.55	136.14	260.34	15	4.575	75.9967	11.825	50	10711.5	135.705	260.445	5339.71	5263.95	265091	0.477811
135.27	260.55	136.14	260.34	15	4.995	82.9734	10.525	50	13139.4	135.705	260.445	5230.28	5168.15	259961	0.531972
135.27	260.55	136.14	260.34	15	2.4525	40.7392	6.1	50	11131.2	135.705	260.445	4968.53	5054.71	250581	0.27097
135.27	260.55	136.14	260.34	15	3.195	53.0731	7.05	50	12547.1	135.705	260.445	4717.21	4851.49	239218	0.369776
135.27	260.55	136.14	260.34	15	4.3875	72.8821	7.125	50	17048.8	135.705	260.445	4812.21	4583.33	234889	0.51715
135.27	260.55	136.14	260.34	15	8.1675	135.673	15.8	50	14311.8	135.705	260.445	5017.84	5067.54	252134	0.896846
135.27	260.55	136.14	260.34	15	3.57	59.3023	7.525	50	13134.8	135.705	260.445	5352.13	5322.47	266865	0.370371
135.27	260.55	136.14	260.34	15	4.095	68.0233	8.45	50	13417.1	135.705	260.445	5139.69	5175.36	257876	0.439646
132.12	259.78	135.62	263.96	15	5.8275	96.8023	10.525	50	15329.3	133.87	261.87	4772.27	4820.7	239824	0.672745
132.12	259.78	135.62	263.96	15	5.025	83.4718	11.525	50	12071.4	133.87	261.87	4193.36	4125.39	207969	0.668958
132.12	259.78	135.62	263.96	15	5.07	84.2193	10.35	50	13562.2	133.87	261.87	4693.36	4836.72	238252	0.589159
132.12	259.78	135.62	263.96	15	4.2525	70.6395	9.375	50	12558.4	133.87	261.87	4631.25	4647.27	231963	0.507559
132.12	259.78	135.62	263.96	15	3.4725	57.6827	7.5	50	12818.6	133.87	261.87	4614.45	4813.28	235693	0.407902
132.12	259.78	135.62	263.96	15	3.1425	52.201	7.85	50	11083.2	133.87	261.87	5192.97	5065.23	256455	0.339254
132.12	259.78	135.62	263.96	15	6.765	112.375	13.425	50	13951.3	133.87	261.87	4331.64	4226.95	213965	0.875359
132.12	259.78	135.62	263.96	15	3.9375	65.407	9.775	50	11152.3	133.87	261.87	5021.48	4868.75	247256	0.440895
132.12	259.78	135.62	263.96	15	6.5025	108.015	12.075	50	14909.2	133.87	261.87	4786.33	4498.44	232119	0.775587
110.01	211.84	116.45	211.84	15	1.8825	31.2708	3.825	50	13625.9	113.23	211.84	4189.23	4126.86	207902	0.25069

## Sheet: food consumption + caloric
family cage	mouse number	line	diet	mass	T food	food	leftoverfood	tleftover	faces brutto	faces	leftoverfood	food consumption	digestibility	caloric feces	measurement
46	3	h	a	33.1	1.74	47.37	36.25	1.4	3.67	2.27	34.51	12.86	0.823484	15767	1
53	3	h	a	34.8	1.5	35.42	17.33	1.63	4.06	2.43	15.83	19.59	0.875957	16454	1
54	0	h	a	29.1	1.62	54.61	44.75	1.63	3.57	1.94	43.13	11.48	0.83101	17822	1
55	1	h	a	31.7	1.63	46.51	40.57	1.52	2.87	1.35	38.94	7.57	0.821664	17671	1
56	5	h	a	32.7	1.4	35.96	21.98	1.48	4.5	3.02	20.58	15.38	0.803641	17789	1
59	0	h	a	35.5	1.51	29	27.54	1.37	2.63	1.26	26.03	2.97	0.575758	15085.5	1
63	5	h	a	33.9	1.57	38.3	29.75	1.52	3.62	2.1	28.18	10.12	0.79249	16600	1
66	0	h	a	29.3	1.76	39.22	32.01	1.61	2.62	1.01	30.25	8.97	0.887402	17039	1
67	0	h	a	37.1	1.35	34.99	25.22	1.49	3.3	1.81	23.87	11.12	0.83723	16747	1
69	2	h	a	39.6	1.46	50	35.21	1.44	4	2.56	33.75	16.25	0.842462	16086.5	1
71	2	h	a	32.5	1.49	48.69	36.98	1.69	3.7	2.01	35.49	13.2	0.847727	15703	1
73	1	h	a	35.2	1.59	49.23	40.44	1.52	3.37	1.85	38.85	10.38	0.821773	17056	1
74	1	h	a	35.4	1.51	38.57	25.49	1.34	4.01	2.67	23.98	14.59	0.816998	16544	1
75	0	h	a	37.5	1.4	32.21	19.34	1.48	3.73	2.25	17.94	14.27	0.842327	16191.5	1
78	1	h	a	36.1	1.24	45.32	33.19	1.57	3.65	2.08	31.95	13.37	0.844428	16482	1
86	0	h	a	30.3	1.52	33.95	24.52	1.41	3.47	2.06	23	10.95	0.811872	18415	1
91	1	h	a	37.3	1.57	45.5	39.02	1.58	3.15	1.57	37.45	8.05	0.804969	18274	1
92	1	h	a	37.3	1.39	37.95	29.14	1.62	3.73	2.11	27.75	10.2	0.793137	17829	1
94	2	h	a	33.5	1.43	35.98	32.98	1.68	2.36	0.68	31.55	4.43	0.846501	17830	1
103	3	h	a	27.7	1.55	35.88	27.83	1.53	3.39	1.86	26.28	9.6	0.80625	17386	1
1	0	l	a	33.1	1.51	42.85	34.11	1.41	3.2	1.79	32.6	10.25	0.825366	15045.5	1
4	2	l	a	34.4	1.44	30.88	21.03	1.49	3.45	1.96	19.59	11.29	0.826395	15146	1
8	2	l	a	37.6	1.39	61.53	49.6	1.42	3.34	1.92	48.21	13.32	0.855856	15276.5	1
10	2	l	a	37.9	1.61	43.69	33.98	1.68	3.57	1.89	32.37	11.32	0.833039	15636	1
11	2	l	a	37.4	1.5	32.83	24.98	1.45	2.82	1.37	23.48	9.35	0.853476	15463.5	1
12	3	l	a	36.3	1.53	46.78	37.06	1.38	3.38	2	35.53	11.25	0.822222	16107	1
15	3	l	a	37.6	1.58	33.6	25.03	1.56	3.34	1.78	23.45	10.15	0.824631	15582	1
17	2	l	a	36.7	1.5	45.8	35.44	1.5	3.52	2.02	33.94	11.86	0.82968	16565	1
25	2	l	a	39.2	1.52	48.57	39.73	1.58	3.15	1.57	38.21	10.36	0.848456	15820	1
27	1	l	a	33.5	1.5	30.52	21.94	1.66	3.44	1.78	20.44	10.08	0.823413	15640.5	1
29	0	l	a	34.5	1.42	33.69	24.19	1.46	3.17	1.71	22.77	10.92	0.843407	15586	1
31	2	l	a	36.3	1.61	36.51	27.77	1.67	3.4	1.73	26.16	10.35	0.83285	15706	1
35	2	l	a	34.5	1.37	45.7	37.01	1.53	3.19	1.66	35.64	10.06	0.83499	15955	1
36	0	l	a	41.6	1.54	47.11	36.88	1.51	3.57	2.06	35.34	11.77	0.824979	16063	1
37	2	l	a	31	1.45	44.85	34.28	1.45	3.66	2.21	32.83	12.02	0.81614	16254	1
39	4	l	a	33.9	1.42	31.22	31.44	1.35	1.5	0.15	30.02	1.2	0.875	16433	1
40	2	l	a	41.5	1.4	36.75	23.61	1.3	3.69	2.39	22.21	14.54	0.835626	15889	1
41	3	l	a	30.1	1.52	35.65	27.18	1.57	3.2	1.63	25.66	9.99	0.836837	.	1
45	4	l	a	30.6	1.62	55.52	46.06	1.5	2.94	1.44	44.44	11.08	0.870036	15707.5	1
42	1	l	a	34	1.51	29.07	20.6	1.56	3.11	1.55	19.09	9.98	0.844689	15681	1
52	5	h	b	35.9	1.63	27.42	15.46	1.46	4.91	3.45	13.83	13.59	0.746137	15810.5	1
53	1	h	b	34.5	1.52	30.39	18.57	1.56	4.93	3.37	17.05	13.34	0.747376	15937.5	1
55	2	h	b	33.1	1.3	21.1	12.02	1.45	4.16	2.71	10.72	10.38	0.738921	17051	1
56	3	h	b	37.3	1.58	40.97	32.73	1.33	3.4	2.07	31.15	9.82	0.789206	15742	1
59	3	h	b	33.8	1.41	20.1	12.23	1.48	3.28	1.8	10.82	9.28	0.806034	15442	1
62	1	h	b	29.4	1.5	69.45	58.57	1.27	3.75	2.48	57.07	12.38	0.799677	17888	1
63	3	h	b	30	1.46	70.11	59.2	1.45	3.83	2.38	57.74	12.37	0.807599	16028	1
66	5	h	b	33.9	1.37	17.08	8.17	1.5	3.95	2.45	6.8	10.28	0.761673	16103	1
69	1	h	b	34.3	1.18	29.17	16.12	1.48	5	3.52	14.94	14.23	0.752635	.	1
73	2	h	b	34.7	1.55	24.01	11.64	1.48	5.06	3.58	10.09	13.92	0.742816	16397	1
74	4	h	b	32.9	1.4	90.98	76.69	1.66	4.98	3.32	75.29	15.69	0.7884	16467	1
75	2	h	b	33.8	1.63	17.01	5.15	1.44	5.31	3.87	3.52	13.49	0.713121	16532	1
76	1	h	b	34.6	1.49	17.48	6.88	1.64	5.08	3.44	5.39	12.09	0.715467	16731	1
77	3	h	b	30.5	1.4	32	21.05	1.59	4.57	2.98	19.65	12.35	0.758704	16536	1
80	1	h	b	32.4	1.47	52.49	38.9	1.6	5.54	3.94	37.43	15.06	0.73838	17203	1
84	2	h	b	35.2	1.41	26.45	14.06	1.51	5.33	3.82	12.65	13.8	0.723188	16562.5	1
88	3	h	b	37.1	1.48	17.91	8.88	1.48	4.55	3.07	7.4	10.51	0.707897	17001	1
91	5	h	b	32.4	1.39	20.07	9.27	1.39	4.7	3.31	7.88	12.19	0.728466	16224	1
94	4	h	b	33.5	1.43	17.61	4.93	1.6	5.62	4.02	3.5	14.11	0.715096	16070	1
103	2	h	b	32.6	1.58	24.6	15.86	1.48	4.23	2.75	14.28	10.32	0.733527	16831	1
1	1	l	b	34.3	1.45	22.98	12.77	1.35	4.48	3.13	11.32	11.66	0.731561	.	1
6	1	l	b	35.9	1.44	18.87	10.57	1.46	4.04	2.58	9.13	9.74	0.735113	.	1
8	3	l	b	38.3	1.5	17.76	8.46	1.45	4.39	2.94	6.96	10.8	0.727778	.	1
10	3	l	b	40.6	1.47	35	25.27	1.74	4.58	2.84	23.8	11.2	0.746429	16168	1
12	4	l	b	28.8	1.45	71.75	59.47	1.27	4.01	2.74	58.02	13.73	0.800437	16205	1
14	3	l	b	35.1	1.56	57.43	46.25	1.48	4.31	2.83	44.69	12.74	0.777865	13080	1
15	1	l	b	34.2	1.42	81.97	71.53	1.36	3.26	1.9	70.11	11.86	0.839798	15092	1
17	0	l	b	33.5	1.55	62.22	48.97	1.49	4.7	3.21	47.42	14.8	0.783108	16115	1
23	1	l	b	34.2	1.31	19.83	11.25	1.65	4.01	2.36	9.94	9.89	0.761375	15519	1
25	0	l	b	38.4	1.5	19.51	11.23	1.56	3.9	2.34	9.73	9.78	0.760736	15997.5	1
29	2	l	b	36	1.51	43.57	33.41	1.42	4.02	2.6	31.9	11.67	0.777207	15576	1
31	1	l	b	35.3	1.52	22.48	15.97	1.45	3.28	1.83	14.45	8.03	0.772105	15626	1
33	3	l	b	30.9	1.56	30.12	22.52	1.44	3.64	2.2	20.96	9.16	0.759825	.	1
35	4	l	b	38.1	1.71	31.12	19.38	1.54	4.8	3.26	17.67	13.45	0.757621	15633.5	1
39	0	l	b	34.8	1.62	42.37	33.99	4.51	3.86	-0.65	32.37	10	1.065	15362	1
41	2	l	b	34.2	1.41	85.16	74.64	1.41	3.3	1.89	73.23	11.93	0.841576	15845	1
44	3	l	b	39.2	1.67	23.88	15.64	1.54	4.23	2.69	13.97	9.91	0.728557	14857.5	1
45	3	l	b	32.7	1.21	55.08	44.13	1.54	4.15	2.61	42.92	12.16	0.785362	15576.5	1
27	3	l	b	35.1	1.45	17.47	8.78	1.4	4.13	2.73	7.33	10.14	0.730769	15333	1
37	2	l	b	29.9	1.54	76.72	65.81	1.64	4.06	2.42	64.27	12.45	0.805622	15631	1
47	2	h	c	34.3	1.36	28.15	18.01	1.42	4.03	2.61	16.65	11.5	0.773043	18903	1
51	1	h	c	34.3	1.55	17.14	7.92	1.56	4.65	3.09	6.37	10.77	0.713092	19203.5	1
54	1	h	c	28.7	1.49	38.82	29.48	1.44	3.85	2.41	27.99	10.83	0.77747	19195	1
55	4	h	c	35.9	1.47	23.09	14.99	1.49	3.81	2.32	13.52	9.57	0.757576	18952	1
56	1	h	c	33	1.4	24.16	14.11	1.47	5.36	3.89	12.71	11.45	0.660262	23498	1
61	0	h	c	32.5	1.51	38.68	28.55	1.34	3.85	2.51	27.04	11.64	0.784364	18326	1
63	1	h	c	30	1.35	39.75	30.24	1.5	4.09	2.59	28.89	10.86	0.76151	19154	1
67	1	h	c	37.9	1.55	52.86	42.31	1.53	3.86	2.33	40.76	12.1	0.807438	18458	1
69	3	h	c	35.8	1.48	17.87	7.55	1.39	3.88	2.49	6.07	11.8	0.788983	18008	1
73	0	h	c	33.7	1.48	19.34	9.32	1.35	3.97	2.62	7.84	11.5	0.772174	18909	1
74	2	h	c	35.4	1.48	17.25	6.75	1.58	4.4	2.82	5.27	11.98	0.764608	18620	1
75	3	h	c	36.7	1.93	24.86	14.72	1.6	4.34	2.74	12.79	12.07	0.772991	18422	1
77	2	h	c	35.6	1.54	27.96	19.15	1.81	3.9	2.09	17.61	10.35	0.798068	17789	1
78	0	h	c	34.2	1.26	32.27	23.07	1.47	3.92	2.45	21.81	10.46	0.765774	18449	1
84	0	h	c	33	1.58	23.33	15.17	1.42	3.73	2.31	13.59	9.74	0.762834	19652	1
91	0	h	c	36.6	1.5	17.02	6.46	1.5	5.23	3.73	4.96	12.06	0.690713	20994.5	1
92	0	h	c	38	1.53	17.37	6.44	1.55	4.77	3.22	4.91	12.46	0.741573	.	1
94	5	h	c	33.2	1.52	17.46	7.76	1.53	4.3	2.77	6.24	11.22	0.753119	19543	1
96	2	h	c	35.3	1.57	25.11	17.04	1.44	3.63	2.19	15.47	9.64	0.772822	18584	1
103	0	h	c	30.5	1.47	33.03	24.98	1.71	4.19	2.48	23.51	9.52	0.739496	21973.5	1
8	0	l	c	39.1	1.74	26.78	18.76	1.29	3.91	2.62	17.02	9.76	0.731557	17589	1
9	2	l	c	34.9	1.57	37.26	29.15	1.57	3.62	2.05	27.58	9.68	0.788223	17115	1
10	0	l	c	44.1	1.15	19.26	10.54	1.63	3.85	2.22	9.39	9.87	0.775076	17745	1
11	3	l	c	40	1.45	34.29	25.15	1.42	3.93	2.51	23.7	10.59	0.762984	17959	1
12	0	l	c	34.9	1.71	27.97	20.83	1.57	3.49	1.92	19.12	8.85	0.783051	17283	1
17	1	l	c	32.7	1.53	17.7	10.8	1.56	3.67	2.11	9.27	8.43	0.749703	17313	1
23	3	l	c	38.2	1.69	43.32	35.36	1.5	3.55	2.05	33.67	9.65	0.787565	17714.5	1
25	1	l	c	36.7	1.39	18.25	11.65	1.38	3.63	2.25	10.26	7.99	0.718398	17499	1
29	4	l	c	30.4	1.48	19.4	11.01	1.4	2.98	1.58	9.53	9.87	0.839919	.	1
31	3	l	c	34.1	1.3	49.96	41.87	1.36	3.36	2	40.57	9.39	0.787007	17344	1
32	0	l	c	42.2	1.61	23.48	16.46	1.56	3.4	1.84	14.85	8.63	0.78679	17398	1
35	1	l	c	36.5	1.67	30.88	21.79	1.43	4.31	2.88	20.12	10.76	0.732342	17019	1
37	1	l	c	31.1	1.53	36.86	29.81	1.29	3.02	1.73	28.28	8.58	0.798368	18109	1
40	0	l	c	32	1.42	39.93	30.33	1.09	3.67	2.58	28.91	11.02	0.76588	17480	1
41	0	l	c	30.3	1.28	50.35	42.44	1.39	2.87	1.48	41.16	9.19	0.838955	16887.5	1
44	1	l	c	34.7	1.64	35.32	27.07	1.54	3.86	2.32	25.43	9.89	0.76542	17837	1
45	1	l	c	32.8	1.48	48.77	39.85	1.54	3.66	2.12	38.37	10.4	0.796154	17095	1
1	2	l	c	33.3	1.45	19.2	11.11	1.43	3.58	2.15	9.66	9.54	0.774633	17268.5	1
27	2	l	c	36	1.59	37.27	28.96	1.48	3.61	2.13	27.37	9.9	0.784848	18361	1
42	2	l	c	33.6	1.54	32.49	25.21	1.44	3.37	1.93	23.67	8.82	0.781179	17573	1
46	3	h	a	32.4	1.74	19.28	6.93	1.4	4.31	2.91	5.19	14.09	0.793471	.	2
53	3	h	a	33.9	1.5	18.79	5.7	1.63	4.84	3.21	4.2	14.59	0.779986	.	2
54	0	h	a	27.6	1.63	19.2	12.01	1.62	3.76	2.14	10.38	8.82	0.75737	.	2
55	1	h	a	31.6	1.63	18.92	9.9	1.52	3.72	2.2	8.27	10.65	0.793427	.	2
56	5	h	a	35.1	1.4	18.39	6.02	1.48	4.62	3.14	4.62	13.77	0.771968	.	2
59	0	h	a	31.6	1.51	18.6	6.17	1.37	4.24	2.87	4.66	13.94	0.794118	.	2
63	5	h	a	34.2	1.52	19.1	7.06	1.57	4.97	3.4	5.54	13.56	0.749263	.	2
66	0	h	a	27.3	1.76	18.36	10.13	1.61	3.76	2.15	8.37	9.99	0.784785	.	2
67	0	h	a	36.6	1.35	16.94	8.47	1.49	3.55	2.06	7.12	9.82	0.790224	.	2
69	2	h	a	39.2	1.46	18.22	5.34	1.44	5.03	3.59	3.88	14.34	0.749651	.	2
71	2	h	a	31.3	1.49	18.12	4.69	1.69	4.7	3.01	3.2	14.92	0.798257	.	2
73	1	h	a	36.2	1.59	20.18	9.54	1.52	4.3	2.78	7.95	12.23	0.77269	.	2
74	1	h	a	34.5	1.51	19.34	6.36	1.34	5.39	4.05	4.85	14.49	0.720497	.	2
75	0	h	a	33.5	1.4	18.55	2.63	1.48	5.79	4.31	1.23	17.32	0.751155	.	2
78	1	h	a	36.3	1.24	17.76	6.7	1.57	4.03	2.46	5.46	12.3	0.8	.	2
86	0	h	a	28	1.52	21.96	8.6	1.41	5.14	3.73	7.08	14.88	0.749328	.	2
91	1	h	a	31.6	1.57	18.82	3.33	1.57	5.67	4.1	1.76	17.06	0.759672	.	2
92	1	h	a	36	1.39	20.05	9.31	1.62	4.38	2.76	7.92	12.13	0.772465	.	2
94	2	h	a	31.7	1.43	16.91	4.5	1.68	5.29	3.61	3.07	13.84	0.739162	.	2
103	3	h	a	28.6	1.55	19.06	10.88	1.53	3.46	1.93	9.33	9.73	0.801644	.	2
1	0	l	a	34.4	1.51	18.7	10.03	1.41	3.55	2.14	8.52	10.18	0.789784	.	2
4	2	l	a	33.2	1.44	19.21	5.89	1.49	4.93	3.44	4.45	14.76	0.766938	.	2
8	2	l	a	38.8	1.39	20.95	9.49	1.42	4.6	3.18	8.1	12.85	0.752529	.	2
10	2	l	a	37.2	1.61	17.83	8	1.68	4.15	2.47	6.39	11.44	0.784091	.	2
11	2	l	a	35.3	1.45	18.74	5.06	1.5	4.55	3.05	3.61	15.13	0.798414	.	2
12	3	l	a	34.7	1.53	19.93	7.25	1.38	3.9	2.52	5.72	14.21	0.82266	.	2
15	2	l	a	39.5	1.58	18.85	9.5	1.56	4.2	2.64	7.92	10.93	0.758463	.	2
17	2	l	a	36.4	1.5	18.7	5.27	1.5	4.9	3.4	3.77	14.93	0.772271	.	2
25	2	l	a	40.1	1.58	18.14	9.14	1.52	3.56	2.04	7.56	10.58	0.807183	.	2
27	4	l	a	34.2	1.5	19.24	8.8	1.66	4.3	2.64	7.3	11.94	0.778894	.	2
29	0	l	a	34.7	1.42	19.81	8.18	1.46	4.11	2.65	6.76	13.05	0.796935	.	2
31	2	l	a	39.1	1.61	18.01	9.66	1.67	4.13	2.46	8.05	9.96	0.753012	.	2
35	2	l	a	34.6	1.53	17.53	9.48	1.37	3.21	1.84	7.95	9.58	0.807933	.	2
36	0	l	a	40.6	1.54	18.07	7.28	1.51	4.17	2.66	5.74	12.33	0.784266	.	2
37	2	l	a	30.7	1.45	20.71	11.33	1.58	4	2.42	9.88	10.83	0.776547	.	2
39	4	l	a	28.2	1.42	18.19	11.76	1.35	3.16	1.81	10.34	7.85	0.769427	.	2
40	2	l	a	42.6	1.4	16.46	4.74	1.3	3.94	2.64	3.34	13.12	0.79878	.	2
41	3	l	a	31.3	1.52	18.24	7.88	1.57	4.12	2.55	6.36	11.88	0.785354	.	2
45	4	l	a	32.3	1.62	19.63	9.6	1.5	3.92	2.42	7.98	11.65	0.792275	.	2
42	1	l	a	33.4	1.51	21.19	9.8	1.56	4.53	2.97	8.29	12.9	0.769767	.	2
56	3	.	b	.	.	.	.	.	.	.	.	.	.	.	2
52	5	h	b	36.9	1.63	20.96	10.17	1.46	5.09	3.63	8.54	12.42	0.707729	.	2
53	1	h	b	36	1.52	19.6	10.13	1.56	4.71	3.15	8.61	10.99	0.713376	.	2
55	2	h	b	35.4	1.3	19.91	10.96	1.45	4.74	3.29	9.66	10.25	0.679024	.	2
59	3	h	b	35.7	1.41	23.54	16.48	1.48	3.82	2.34	15.07	8.47	0.723731	.	2
62	1	h	b	28.4	1.5	23.94	15.82	1.27	3.94	2.67	14.32	9.62	0.722453	.	2
63	3	h	b	31.3	1.46	20.92	12.99	1.45	3.93	2.48	11.53	9.39	0.735889	.	2
66	5	h	b	32.8	1.37	22.91	13.45	1.5	4.16	2.66	12.08	10.83	0.754386	.	2
69	1	h	b	36.1	1.18	20.97	8.62	1.48	5.19	3.71	7.44	13.53	0.725795	.	2
73	2	h	b	37.5	1.55	19.6	8.08	1.48	5.14	3.66	6.53	13.07	0.719969	.	2
74	4	h	b	31.1	1.4	24.71	15.79	1.66	4.71	3.05	14.39	10.32	0.704457	.	2
75	2	h	b	33.1	1.63	22.78	10.6	1.44	5.02	3.58	8.97	13.81	0.740768	.	2
76	1	h	b	33.5	1.49	22.28	9.5	1.64	5.61	3.97	8.01	14.27	0.721794	.	2
77	3	h	b	32.2	1.4	20.29	9.45	1.59	5.05	3.46	8.05	12.24	0.71732	.	2
80	1	h	b	32.9	1.47	21.66	12	1.6	4.79	3.19	10.53	11.13	0.713387	.	2
84	2	h	b	36.5	1.41	19.03	7.95	1.51	5.05	3.54	6.54	12.49	0.716573	.	2
88	3	h	b	37.3	1.48	22.72	12.25	1.42	5.18	3.76	10.77	11.95	0.685356	.	2
91	5	h	b	34.5	1.55	19.81	11.37	1.39	4.24	2.85	9.82	9.99	0.714715	.	2
94	4	h	b	35	1.43	20.97	9.22	1.6	5.35	3.75	7.79	13.18	0.715478	.	2
103	2	h	b	34	1.58	19.96	11.05	1.48	4.9	3.42	9.47	10.49	0.673975	.	2
1	1	l	b	37.1	1.45	21.01	11.48	1.35	4.35	3	10.03	10.98	0.726776	.	2
6	1	l	b	37.2	1.44	23.22	14.99	1.46	3.94	2.48	13.55	9.67	0.743537	.	2
8	3	l	b	40.5	1.5	20.38	11.7	1.45	4.03	2.58	10.2	10.18	0.746562	.	2
10	3	l	b	41.9	1.47	19.91	10.5	1.74	4.6	2.86	9.03	10.88	0.737132	.	2
12	4	l	b	32.2	1.45	19.22	13.19	1.27	3.48	2.21	11.74	7.48	0.704545	.	2
14	3	l	b	36.6	1.56	29.68	20.38	1.48	4.53	3.05	18.82	10.86	0.719153	.	2
15	1	l	b	35.4	1.42	23.64	16.01	1.36	3.65	2.29	14.59	9.05	0.746961	.	2
17	0	l	b	35.2	1.55	21.07	11.89	1.49	4.41	2.92	10.34	10.73	0.727866	.	2
23	1	l	b	35.2	1.31	20.63	11.63	1.65	4.51	2.86	10.32	10.31	0.722599	.	2
25	0	l	b	38.2	1.5	19.23	11.34	1.56	4.07	2.51	9.84	9.39	0.732694	.	2
29	2	l	b	38	1.51	19.23	9.44	1.42	4.59	3.17	7.93	11.3	0.719469	.	2
31	1	l	b	36.3	1.52	22.64	14.78	1.45	4	2.55	13.26	9.38	0.728145	.	2
33	3	l	b	33	1.56	22.54	14.33	1.44	4.12	2.68	12.77	9.77	0.725691	.	2
35	4	l	b	40.1	1.71	21.7	12.56	1.54	4.74	3.2	10.85	10.85	0.705069	.	2
39	0	l	b	34.2	1.62	20.41	11.96	1.51	4.2	2.69	10.34	10.07	0.73287	.	2
41	2	l	b	30.1	1.41	23.34	19.98	1.41	3.29	1.88	18.57	4.77	0.60587	.	2
44	3	l	b	40.8	1.67	20.64	12.14	1.54	4.46	2.92	10.47	10.17	0.712881	.	2
45	3	l	b	33.1	1.21	22.26	13.9	1.54	4.22	2.68	12.69	9.57	0.719958	.	2
27	3	l	b	36.8	1.45	20.15	11.73	1.4	4	2.6	10.28	9.87	0.736575	.	2
37	2	l	b	30.2	1.54	19.27	11.73	1.64	4.26	2.62	10.19	9.08	0.711454	.	2
47	2	h	c	33.2	1.36	21.51	10.8	1.42	4.34	2.92	9.44	12.07	0.758078	.	2
51	1	h	c	34.6	1.55	22.4	13.05	1.56	4.38	2.82	11.5	10.9	0.741284	.	2
54	1	h	c	31.5	1.49	21.95	12.92	1.44	4.48	3.04	11.43	10.52	0.711027	.	2
55	4	h	c	37.2	1.47	22.07	13.46	1.49	3.95	2.46	11.99	10.08	0.755952	.	2
56	1	h	c	35	1.4	20.3	10.28	1.47	5.29	3.82	8.88	11.42	0.665499	.	2
61	0	h	c	32.2	1.51	20.63	9.76	1.34	4.51	3.17	8.25	12.38	0.743942	.	2
63	1	h	c	31.7	1.35	21.36	10.27	1.5	5.21	3.71	8.92	12.44	0.701768	.	2
67	1	h	c	38	1.53	20.43	10.34	1.55	4.29	2.74	8.81	11.62	0.7642	.	2
69	3	h	c	36.1	1.48	20.43	9.72	1.39	4.01	2.62	8.24	12.19	0.78507	.	2
73	0	h	c	35.4	1.48	21.03	11.8	1.35	3.84	2.49	10.32	10.71	0.767507	.	2
74	2	h	c	38.2	1.48	21.9	12.88	1.58	4.09	2.51	11.4	10.5	0.760952	.	2
75	3	h	c	37.2	1.93	21.5	11.23	1.6	4.32	2.72	9.3	12.2	0.777049	.	2
77	2	h	c	36.9	1.81	22.02	12.09	1.54	4.27	2.73	10.28	11.74	0.767462	.	2
78	0	h	c	33.8	1.26	20.67	10.66	1.47	4.19	2.72	9.4	11.27	0.758651	.	2
84	0	h	c	34.7	1.58	21.11	12.12	1.42	3.93	2.51	10.54	10.57	0.762535	.	2
91	0	h	c	38.9	1.5	23.21	11.44	1.5	5.77	4.27	9.94	13.27	0.678222	.	2
92	0	h	c	38.8	1.53	24.05	13.21	1.55	4.8	3.25	11.68	12.37	0.737268	.	2
94	5	h	c	34.2	1.53	21.85	14.29	1.53	3.87	2.34	12.76	9.09	0.742574	.	2
96	2	h	c	35.5	1.57	23.37	14.78	1.4	3.67	2.27	13.21	10.16	0.776575	.	2
103	0	h	c	30.9	1.71	22.11	13.19	1.47	4.67	3.2	11.48	10.63	0.698965	.	2
8	0	l	c	39.5	1.29	22.51	14.44	1.74	3.82	2.08	13.15	9.36	0.777778	.	2
9	2	l	c	36.3	1.57	21.03	14.41	1.57	3.56	1.99	12.84	8.19	0.757021	.	2
10	0	l	c	46.1	1.15	21.24	10.99	1.63	4.54	2.91	9.84	11.4	0.744737	.	2
11	3	l	c	40.5	1.45	21.33	11.65	1.42	4.13	2.71	10.2	11.13	0.756514	.	2
12	0	l	c	36.8	1.71	22.13	14.71	1.57	3.56	1.99	13	9.13	0.782037	.	2
17	1	l	c	33.7	1.53	20.07	11.74	1.56	4.01	2.45	10.21	9.86	0.751521	.	2
23	3	l	c	39.9	1.69	20.2	12.46	1.5	3.72	2.22	10.77	9.43	0.764581	.	2
25	1	l	c	39.5	1.38	20.22	11.74	1.39	3.99	2.6	10.36	9.86	0.736308	.	2
29	4	l	c	32	1.48	20.92	14.63	1.4	3.07	1.67	13.15	7.77	0.785071	.	2
31	3	l	c	34.3	1.3	21.39	14.72	1.36	3.22	1.86	13.42	7.97	0.766625	.	2
32	0	l	c	42.8	1.61	21.92	15.13	1.56	3.46	1.9	13.52	8.4	0.77381	.	2
35	1	l	c	38.2	1.43	21.99	14.29	1.67	3.83	2.16	12.86	9.13	0.763417	.	2
37	1	l	c	31.8	1.53	20.1	10.7	1.29	4.48	3.19	9.17	10.93	0.708143	.	2
40	0	l	c	32.6	1.09	21.86	13.53	1.42	3.56	2.14	12.44	9.42	0.772824	.	2
41	0	l	c	29.9	1.39	21.28	13.4	1.28	3.29	2.01	12.01	9.27	0.783172	.	2
44	1	l	c	35.3	1.64	21.23	12.64	1.54	3.92	2.38	11	10.23	0.767351	.	2
45	1	l	c	34.7	1.48	20.44	14.61	1.54	3.23	1.69	13.13	7.31	0.76881	.	2
1	2	l	c	33.4	1.45	24.59	18.38	1.43	3.03	1.6	16.93	7.66	0.791123	.	2
27	2	l	c	36.3	1.59	21.12	12.97	1.48	3.82	2.34	11.38	9.74	0.759754	.	2
42	2	l	c	35.6	1.54	22.55	15.37	1.44	3.5	2.06	13.83	8.72	0.763761	.	2
46	3	h	a	33.4	1.74	18.07	6.24	1.4	4.77	3.37	4.5	13.57	0.751658	.	3
53	3	h	a	34.9	1.5	19.58	4.04	1.63	5.49	3.86	2.54	17.04	0.773474	.	3
54	0	h	a	27.8	1.63	19.4	11.31	1.62	4.05	2.43	9.68	9.72	0.75	.	3
55	1	h	a	30.9	1.63	19.29	6.14	1.52	4.65	3.13	4.51	14.78	0.788227	.	3
56	5	h	a	34.2	1.4	22.78	8.49	1.48	5.47	3.99	7.09	15.69	0.745698	.	3
59	0	h	a	32.7	1.51	19.46	3.89	1.37	4.79	3.42	2.38	17.08	0.799766	.	3
63	5	h	a	34	1.52	21.54	8.91	1.57	4.94	3.37	7.39	14.15	0.761837	.	3
66	0	h	a	30.7	1.76	18	9	1.61	3.76	2.15	7.24	10.76	0.800186	.	3
67	0	h	a	35.1	1.35	18.89	6.96	1.49	4.24	2.75	5.61	13.28	0.792922	.	3
69	2	h	a	39.8	1.46	21.24	6.07	1.44	5.06	3.62	4.61	16.63	0.782321	.	3
71	2	h	a	33.6	1.49	19.79	8.07	1.69	4.53	2.84	6.58	13.21	0.785011	.	3
73	1	h	a	34.4	1.59	21.36	7.57	1.52	5.26	3.74	5.98	15.38	0.756827	.	3
74	1	h	a	36	1.51	22.22	8.12	1.34	4.92	3.58	6.61	15.61	0.77066	.	3
75	0	h	a	32.7	1.4	19.95	2.49	1.48	5.64	4.16	1.09	18.86	0.779427	.	3
78	1	h	a	36	1.24	21.18	7.53	1.57	4.55	2.98	6.29	14.89	0.799866	.	3
86	0	h	a	30	1.52	19.93	9.23	1.41	4.4	2.99	7.71	12.22	0.755319	.	3
91	1	h	a	36.3	1.57	20.55	12.14	1.58	4.02	2.44	10.57	9.98	0.755511	.	3
92	1	h	a	34.8	1.39	22.83	7.68	1.62	5.99	4.37	6.29	16.54	0.735792	.	3
94	2	h	a	31.6	1.43	18.48	4.66	1.68	5.46	3.78	3.23	15.25	0.752131	.	3
103	3	h	a	26.7	1.55	19.28	8.46	1.53	4.45	2.92	6.91	12.37	0.763945	.	3
1	0	l	a	31.4	1.51	18.51	7.98	1.41	3.83	2.42	6.47	12.04	0.799003	.	3
4	2	l	a	36	1.44	20.99	8.55	1.49	4.84	3.35	7.11	13.88	0.758646	.	3
8	2	l	a	37.7	1.39	19.61	6.26	1.42	4.63	3.21	4.87	14.74	0.782225	.	3
10	2	l	a	38.8	1.61	18.6	9.69	1.68	3.75	2.07	8.08	10.52	0.803232	.	3
11	2	l	a	38.5	1.45	21.6	9.35	1.5	4.59	3.09	7.9	13.7	0.774453	.	3
12	3	l	a	36.1	1.53	20.55	8.53	1.38	4.36	2.98	7	13.55	0.780074	.	3
15	3	l	a	40.2	1.58	18.5	10.1	1.56	3.65	2.09	8.52	9.98	0.790581	.	3
17	2	l	a	36.3	1.5	19.36	5.79	1.5	5	3.5	4.29	15.07	0.76775	.	3
25	2	l	a	41	1.58	18.31	8.79	1.52	3.78	2.26	7.21	11.1	0.796396	.	3
27	4	l	a	35.3	1.5	22.16	12.1	1.66	3.88	2.22	10.6	11.56	0.807958	.	3
29	0	l	a	37.3	1.42	20.04	8.78	1.46	3.95	2.49	7.36	12.68	0.803628	.	3
31	2	l	a	39.3	1.61	18.87	9.65	1.67	3.89	2.22	8.04	10.83	0.795014	.	3
35	2	l	a	36.2	1.53	20.61	10.01	1.37	3.8	2.43	8.48	12.13	0.79967	.	3
36	0	l	a	41.9	1.54	20.21	8.77	1.51	4.39	2.88	7.23	12.98	0.77812	.	3
37	2	l	a	31.3	1.45	19.63	9.53	1.58	4.22	2.64	8.08	11.55	0.771429	.	3
39	4	l	a	.	.	.	.	.	.	.	.	.	.	.	3
40	2	l	a	43.5	1.4	20.35	5.59	1.3	4.51	3.21	4.19	16.16	0.801361	.	3
41	3	l	a	33	1.52	19.77	9.93	1.57	3.57	2	8.41	11.36	0.823944	.	3
45	4	l	a	31.8	1.62	20.7	10.98	1.5	3.43	1.93	9.36	11.34	0.829806	.	3
42	1	l	a	36.5	1.51	19	10.23	1.56	3.87	2.31	8.72	10.28	0.775292	.	3
56	3	.	b	.	.	.	.	.	.	.	.	.	.	.	3
52	5	h	b	38.1	1.63	19.57	8.37	1.46	5.08	3.62	6.74	12.83	0.717849	.	3
53	1	h	b	35.6	1.52	21.78	12.8	1.56	4.22	2.66	11.28	10.5	0.746667	.	3
55	2	h	b	35.2	1.3	19.28	11.53	1.45	4.01	2.56	10.23	9.05	0.717127	.	3
59	3	h	b	39	1.41	21.88	13.79	1.48	4.26	2.78	12.38	9.5	0.707368	.	3
62	1	h	b	28.7	1.5	19.87	12.83	1.27	3.56	2.29	11.33	8.54	0.73185	.	3
63	3	h	b	31.5	1.46	21.26	13.06	1.45	4.08	2.63	11.6	9.66	0.727743	.	3
66	5	h	b	34.6	1.37	20.51	11.46	1.5	4.12	2.62	10.09	10.42	0.74856	.	3
69	1	h	b	36.8	1.18	19.69	8.37	1.48	4.55	3.07	7.19	12.5	0.7544	.	3
73	2	h	b	36.4	1.55	18.91	9.44	1.48	5.23	3.75	7.89	11.02	0.65971	.	3
74	4	h	b	33.7	1.4	21.65	11.14	1.66	5.09	3.43	9.74	11.91	0.712007	.	3
75	2	h	b	37.3	1.63	20.78	11.57	1.44	4.54	3.1	9.94	10.84	0.714022	.	3
76	1	h	b	36.5	1.49	21	9.19	1.64	5.64	4	7.7	13.3	0.699248	.	3
77	3	h	b	32.2	1.4	20.67	10.41	1.59	4.77	3.18	9.01	11.66	0.727273	.	3
80	1	h	b	34.3	1.47	20.17	10.42	1.6	5.05	3.45	8.95	11.22	0.692513	.	3
84	2	h	b	37.5	1.41	20.97	13.6	1.51	3.98	2.47	12.19	8.78	0.718679	.	3
88	3	h	b	37.2	1.48	21.67	11.73	1.42	4.91	3.49	10.25	11.42	0.694396	.	3
91	5	h	b	34.5	1.55	21.21	11.15	1.39	4.63	3.24	9.6	11.61	0.72093	.	3
94	4	h	b	35.7	1.43	19.46	9	1.6	5.07	3.47	7.57	11.89	0.708158	.	3
103	2	h	b	35.6	1.58	18.84	9.62	1.48	4.81	3.33	8.04	10.8	0.691667	.	3
1	1	l	b	39.7	1.45	20.79	11.17	1.35	4.36	3.01	9.72	11.07	0.728094	.	3
6	1	l	b	37.8	1.44	19.35	11.53	1.46	4.09	2.63	10.09	9.26	0.715983	.	3
8	3	l	b	41.4	1.5	20.74	11.5	1.45	3.98	2.53	10	10.74	0.764432	.	3
10	3	l	b	40.7	1.47	19.99	10.6	1.74	4.5	2.76	9.13	10.86	0.745856	.	3
12	4	l	b	31.5	1.45	19.91	15.25	1.27	2.7	1.43	13.8	6.11	0.765957	.	3
14	3	l	b	36.3	1.56	20.96	13.43	1.48	3.7	2.22	11.87	9.09	0.755776	.	3
15	1	l	b	36.8	1.42	19.31	10.37	1.36	3.76	2.4	8.95	10.36	0.76834	.	3
17	0	l	b	37.3	1.55	20.27	11.54	1.49	4.18	2.69	9.99	10.28	0.738327	.	3
23	1	l	b	36.3	1.31	21.49	12.4	1.65	4.57	2.92	11.09	10.4	0.719231	.	3
25	0	l	b	39.8	1.5	21.49	13.39	1.56	4.08	2.52	11.89	9.6	0.7375	.	3
29	2	l	b	37.7	1.51	19.2	10.38	1.42	4.02	2.6	8.87	10.33	0.748306	.	3
31	1	l	b	37.3	1.52	20.42	10.81	1.45	3.79	2.34	9.29	11.13	0.789757	.	3
33	3	l	b	33.2	1.56	20.42	12.6	1.44	4.18	2.74	11.04	9.38	0.707889	.	3
35	4	l	b	39.5	1.71	19.65	9.74	1.54	4.28	2.74	8.03	11.62	0.7642	.	3
39	0	l	b	35.4	1.62	21.66	13.92	1.51	3.88	2.37	12.3	9.36	0.746795	.	3
41	2	l	b	31.8	1.41	20.56	14.46	1.41	3.14	1.73	13.05	7.51	0.76964	.	3
44	3	l	b	42.6	1.67	19.12	9.36	1.54	4.97	3.43	7.69	11.43	0.699913	.	3
45	3	l	b	32.9	1.21	19.45	11.16	1.54	4.19	2.65	9.95	9.5	0.721053	.	3
27	3	l	b	40.2	1.45	20.9	12.19	1.4	3.93	2.53	10.74	10.16	0.750984	.	3
37	2	l	b	29.9	1.54	21.4	11.06	1.64	4.66	3.02	9.52	11.88	0.745791	.	3
47	2	h	c	33.7	1.36	20.52	10.68	1.42	5.22	3.8	9.32	11.2	0.660714	.	3
51	1	h	c	35.3	1.55	20.23	11.98	1.56	3.95	2.39	10.43	9.8	0.756122	.	3
54	1	h	c	31.1	1.49	20.32	12.39	1.44	3.94	2.5	10.9	9.42	0.734607	.	3
55	4	h	c	38.9	1.47	21.02	12.04	1.49	4.22	2.73	10.57	10.45	0.738756	.	3
56	1	h	c	35.8	1.4	21.59	10.9	1.47	5.5	4.03	9.5	12.09	0.666667	.	3
61	0	h	c	32.7	1.51	21.44	9.75	1.34	4.42	3.08	8.24	13.2	0.766667	.	3
63	1	h	c	31.3	1.35	22.15	11.32	1.5	4.61	3.11	9.97	12.18	0.744663	.	3
67	1	h	c	38.7	1.53	21.87	12.37	1.55	3.8	2.25	10.84	11.03	0.796011	.	3
69	3	h	c	37.3	1.48	19.49	12.09	1.39	3.38	1.99	10.61	8.88	0.775901	.	3
73	0	h	c	35.5	1.48	24.77	16.33	1.35	3.51	2.16	14.85	9.92	0.782258	.	3
74	2	h	c	38.5	1.48	22.22	12.56	1.58	4.29	2.71	11.08	11.14	0.756732	.	3
75	3	h	c	37.2	1.93	20.06	9.3	1.6	4.28	2.68	7.37	12.69	0.78881	.	3
77	2	h	c	39	1.81	21.39	11.72	1.54	4.28	2.74	9.91	11.48	0.761324	.	3
78	0	h	c	35.6	1.26	20.67	11.58	1.47	4.02	2.55	10.32	10.35	0.753623	.	3
84	0	h	c	35.3	1.58	21.98	11.67	1.42	3.99	2.57	10.09	11.89	0.783852	.	3
91	0	h	c	41.2	1.5	22.18	11.5	1.5	5.1	3.6	10	12.18	0.704433	.	3
92	0	h	c	41.9	1.53	20.49	11.63	1.55	4.46	2.91	10.1	10.39	0.719923	.	3
94	5	h	c	33.5	1.52	25.18	15.88	1.53	4.27	2.74	14.36	10.82	0.746765	.	3
96	2	h	c	36.3	1.57	24.18	15.37	1.44	3.9	2.46	13.8	10.38	0.763006	.	3
103	0	h	c	31.3	1.71	22.53	11.93	1.47	5.04	3.57	10.22	12.31	0.709992	.	3
8	0	l	c	42	1.29	21.77	13.92	1.74	4	2.26	12.63	9.14	0.752735	.	3
9	2	l	c	36	1.57	23.35	14.81	1.57	4.08	2.51	13.24	10.11	0.751731	.	3
10	0	l	c	46.5	1.15	20.83	10.92	1.63	4.32	2.69	9.77	11.06	0.756781	.	3
11	3	l	c	40.8	1.45	23.15	13.92	1.42	3.8	2.38	12.47	10.68	0.777154	.	3
12	0	l	c	36.9	1.71	22.41	13.8	1.57	3.75	2.18	12.09	10.32	0.78876	.	3
17	1	l	c	34.4	1.53	20.71	12.44	1.56	3.96	2.4	10.91	9.8	0.755102	.	3
23	3	l	c	39.6	1.69	20.38	11.98	1.5	3.88	2.38	10.29	10.09	0.764123	.	3
25	1	l	c	39.9	1.39	20.88	13.13	1.38	3.44	2.06	11.74	9.14	0.774617	.	3
29	4	l	c	32.4	1.48	21.65	14.75	1.4	3.03	1.63	13.27	8.38	0.805489	.	3
31	3	l	c	36.1	1.3	29.48	22.35	1.36	3.41	2.05	21.05	8.43	0.756821	.	3
32	0	l	c	42.1	1.61	21.2	12.07	1.56	4.05	2.49	10.46	10.74	0.768156	.	3
35	1	l	c	38.2	1.43	24.48	15.94	1.67	3.92	2.25	14.51	9.97	0.774323	.	3
37	1	l	c	31.2	1.53	21.1	14.4	1.29	3.14	1.85	12.87	8.23	0.775213	.	3
40	0	l	c	32.6	1.09	20.08	11.49	1.42	3.62	2.2	10.4	9.68	0.772727	.	3
41	0	l	c	31.2	1.39	22.74	14.16	1.28	3.34	2.06	12.77	9.97	0.79338	.	3
44	1	l	c	36.6	1.64	20.82	13.24	1.54	3.64	2.1	11.6	9.22	0.772234	.	3
45	1	l	c	35.6	1.48	22.91	15.61	1.54	3.62	2.08	14.13	8.78	0.763098	.	3
1	2	l	c	34.9	1.45	32.78	25.63	1.43	3.5	2.07	24.18	8.6	0.759302	.	3
27	2	l	c	37.8	1.59	22.09	13.4	1.48	3.97	2.49	11.81	10.28	0.757782	.	3
42	2	l	c	35.4	1.54	19.75	12.46	1.44	3.26	1.82	10.92	8.83	0.793884	.	3
46	3	h	a	35.4	1.74	20.33	11.52	1.4	3.48	2.08	9.78	10.55	0.802844	15278	4
53	3	h	a	36.1	1.5	19.94	9.44	1.63	5.12	3.49	7.94	12	0.709167	16655	4
54	0	h	a	28.2	1.63	17.25	11.11	1.62	3.61	1.99	9.48	7.77	0.743887	17884	4
55	1	h	a	32.8	1.63	19.38	10.2	1.52	3.64	2.12	8.57	10.81	0.803885	15414	4
56	5	h	a	37.4	1.4	20.26	10.2	1.48	4.42	2.94	8.8	11.46	0.743455	16963	4
59	0	h	a	35.9	1.51	18.35	8.62	1.37	3.95	2.58	7.11	11.24	0.770463	16990	4
63	5	h	a	36.9	1.52	17.14	7.77	1.57	4.35	2.78	6.25	10.89	0.74472	16936	4
66	0	h	a	32.7	1.76	17.21	9.96	1.61	3.19	1.58	8.2	9.01	0.824639	15604	4
67	0	h	a	38	1.35	20.24	11.69	1.49	3.59	2.1	10.34	9.9	0.787879	17111	4
69	2	h	a	41.2	1.46	19.47	8.59	1.44	3.91	2.47	7.13	12.34	0.799838	16252	4
71	2	h	a	36.3	1.49	19.1	12.16	1.69	3.36	1.67	10.67	8.43	0.801898	15475	4
73	1	h	a	35.7	1.59	18.22	9.67	1.52	3.93	2.41	8.08	10.14	0.762327	16879	4
74	1	h	a	39.2	1.54	18.59	9.3	1.34	4.12	2.78	7.76	10.83	0.743306	16898	4
75	0	h	a	39.1	1.4	22.58	10.01	1.48	4.81	3.33	8.61	13.97	0.761632	26679	4
78	1	h	a	37.7	1.24	18.01	9.63	1.57	3.71	2.14	8.39	9.62	0.777547	15748	4
86	0	h	a	29.5	1.52	17.72	9.63	1.41	3.94	2.53	8.11	9.61	0.736733	17956	4
91	1	h	a	38.6	1.57	19.58	7.32	1.58	5.12	3.54	5.75	13.83	0.744035	17298	4
92	1	h	a	36.4	1.39	17.91	8.14	1.62	4.61	2.99	6.75	11.16	0.732079	17626	4
94	2	h	a	35.7	1.43	19.57	7.64	1.68	4.89	3.21	6.21	13.36	0.759731	17369	4
103	3	h	a	26.7	1.55	17.29	9.79	1.53	3.67	2.14	8.24	9.05	0.763536	17712	4
1	0	l	a	30.8	1.51	17.83	10.67	1.41	2.95	1.54	9.16	8.67	0.822376	15337	4
4	2	l	a	38.5	1.44	19.98	12.28	1.49	3.41	1.92	10.84	9.14	0.789934	15555	4
8	2	l	a	40.5	1.39	21.43	13.47	1.42	3.18	1.76	12.08	9.35	0.811765	15040	4
10	2	l	a	40.4	1.61	18.73	11.8	1.68	3.21	1.53	10.19	8.54	0.820843	15546	4
11	2	l	a	40.6	1.45	21.68	11.76	1.5	3.69	2.19	10.31	11.37	0.807388	15842	4
12	3	l	a	39.1	1.53	20.7	12.48	1.38	3.26	1.88	10.95	9.75	0.807179	15814	4
15	3	l	a	43.8	1.58	22.75	15.33	1.56	3.3	1.74	13.75	9	0.806667	15609	4
17	2	l	a	40.5	1.5	18.18	10.39	1.5	3.45	1.95	8.89	9.29	0.790097	15883	4
25	2	l	a	40.1	1.58	19.39	9.53	1.57	3.76	2.19	7.95	11.44	0.808566	15349	4
27	4	l	a	39.2	1.5	19.99	11.55	1.66	3.6	1.94	10.05	9.94	0.804829	15699	4
29	0	l	a	39.6	1.42	18.76	12.05	1.46	3.17	1.71	10.63	8.13	0.789668	15342	4
31	2	l	a	40.6	1.61	22.42	14.1	1.67	3.46	1.79	12.49	9.93	0.819738	15106	4
35	2	l	a	40	1.53	19.07	11.7	1.37	3.15	1.78	10.17	8.9	0.8	14982	4
36	0	l	a	44.1	1.54	20.29	12.34	1.51	3.46	1.95	10.8	9.49	0.794521	15799	4
37	2	l	a	31.5	1.45	18.21	10.93	1.58	3.34	1.76	9.48	8.73	0.798396	15149	4
39	4	l	a	.	.	.	.	.	.	.	.	.	.	.	4
40	2	l	a	46	1.4	20.78	10.22	1.3	3.29	1.99	8.82	11.96	0.833612	14908	4
41	3	l	a	32.7	1.52	20.96	13.19	1.57	3.33	1.76	11.67	9.29	0.810549	14812	4
45	4	l	a	34.6	1.62	21.73	13.69	1.5	3.47	1.97	12.07	9.66	0.796066	15356	4
42	1	l	a	36	1.51	18.71	12.04	1.56	3.33	1.77	10.53	8.18	0.783619	15587	4
52	5	h	b	37	1.63	22.13	13.19	1.46	4.37	2.91	11.56	10.57	0.724693	16248	4
53	1	h	b	36.5	1.51	22.57	14.96	1.56	3.86	2.3	13.45	9.12	0.747807	16139	4
55	2	h	b	29	1.3	34.71	28.7	1.45	3.22	1.77	27.4	7.31	0.757866	15145	4
56	3	h	b	.	.	.	.	.	.	.	.	.	.	.	4
59	3	h	b	37.6	1.41	21.81	13.34	1.48	4.12	2.64	11.93	9.88	0.732794	16353	4
62	1	h	b	29.2	1.5	23.41	16.96	1.27	3.47	2.2	15.46	7.95	0.72327	17534	4
63	3	h	b	31.7	1.46	23.5	17.88	1.45	3.54	2.09	16.42	7.08	0.704802	17061	4
66	5	h	b	35.4	1.37	21.87	14.48	1.5	3.61	2.11	13.11	8.76	0.759132	16686	4
69	1	h	b	36.8	1.18	22.52	12.3	1.48	3.97	2.49	11.12	11.4	0.781579	15789	4
73	2	h	b	39.9	1.48	24.83	15.03	1.55	4.83	3.28	13.55	11.28	0.70922	17594	4
74	4	h	b	34.7	1.4	21.59	13.53	1.66	4.58	2.92	12.13	9.46	0.691332	17188	4
75	2	h	b	36.8	1.63	22.45	12.05	1.44	4.59	3.15	10.42	12.03	0.738155	16792	4
76	1	h	b	35.9	1.49	23.05	14.62	1.64	4.82	3.18	13.13	9.92	0.679435	16820	4
77	3	h	b	32	1.4	22.72	14.42	1.59	4.41	2.82	13.02	9.7	0.709278	16973	4
80	1	h	b	33.7	1.47	21.82	15	1.6	4.18	2.58	13.53	8.29	0.688782	.	4
84	2	h	b	31.9	1.41	24.56	22.56	1.51	2.33	0.82	21.15	3.41	0.759531	16173	4
88	3	h	b	38.5	1.48	22.69	15.27	1.42	4.1	2.68	13.79	8.9	0.698876	17436	4
91	5	h	b	33.6	1.55	21.94	11.94	1.39	4.47	3.08	10.39	11.55	0.733333	16514	4
94	4	h	b	35.8	1.43	22.68	14.17	1.6	4.69	3.09	12.74	9.94	0.689135	16833	4
103	2	h	b	35	1.58	24.29	16.17	1.48	4.49	3.01	14.59	9.7	0.689691	17291	4
1	1	l	b	38.5	1.45	23.54	16.28	1.35	3.52	2.17	14.83	8.71	0.750861	16116	4
6	1	l	b	38.6	1.44	24.41	17.61	1.46	3.68	2.22	16.17	8.24	0.730583	15646	4
8	3	l	b	42.3	1.5	22.93	15.17	1.45	3.85	2.4	13.67	9.26	0.740821	15749	4
10	3	l	b	44.2	1.47	24.27	16.38	1.74	4.14	2.4	14.91	9.36	0.74359	15417	4
12	4	l	b	32.1	1.45	22.54	16.03	1.27	3.17	1.9	14.58	7.96	0.761307	15555	4
14	3	l	b	39.7	1.56	23.32	16.81	1.48	3.53	2.05	15.25	8.07	0.745973	15441	4
15	1	l	b	37.9	1.42	21.5	14.93	1.36	3.32	1.96	13.51	7.99	0.754693	15665	4
17	0	l	b	37	1.55	22.85	15.21	1.49	3.79	2.3	13.66	9.19	0.749728	15310	4
23	1	l	b	36.8	1.31	23.61	14.52	1.65	4.32	2.67	13.21	10.4	0.743269	15515	4
25	0	l	b	41	1.5	21.94	15.62	1.56	3.74	2.18	14.12	7.82	0.721228	16168	4
29	2	l	b	38.9	1.51	21.88	15.57	1.42	3.52	2.1	14.06	7.82	0.731458	16712	4
31	1	l	b	38.1	1.52	22.67	16.37	1.45	3.47	2.02	14.85	7.82	0.741688	15413	4
33	3	l	b	35.1	1.56	21.8	15.45	1.44	3.52	2.08	13.89	7.91	0.737042	15927	4
35	4	l	b	40.8	1.71	22.47	14.2	1.54	4.38	2.84	12.49	9.98	0.715431	16049	4
39	0	l	b	35.9	1.62	23.21	17.31	1.51	3.5	1.99	15.69	7.52	0.735372	15504	4
41	2	l	b	30.8	1.41	22.56	19.19	1.41	2.35	0.94	17.78	4.78	0.803347	15694	4
44	3	l	b	42.6	1.67	21.61	13.65	1.54	4.2	2.66	11.98	9.63	0.72378	15413	4
45	3	l	b	33.8	1.21	24.12	16.68	1.54	3.72	2.18	15.47	8.65	0.747977	15513	4
27	3	l	b	40.3	1.45	20.94	13.88	1.4	3.35	1.95	12.43	8.51	0.770858	15801	4
37	2	l	b	31.4	1.54	22.46	16.41	1.64	3.6	1.96	14.87	7.59	0.741765	15287	4
47	2	h	c	34.9	1.36	34.3	16.02	1.42	3.98	2.56	14.66	19.64	0.869654	20604	4
51	1	h	c	38.1	1.55	22.06	15.25	1.56	3.69	2.13	13.7	8.36	0.745215	18676	4
54	1	h	c	31.4	1.49	27.37	18.35	1.44	4.19	2.75	16.86	10.51	0.738344	22349	4
55	4	h	c	38.6	1.47	22.23	14.07	1.49	3.82	2.33	12.6	9.63	0.758048	21088	4
56	1	h	c	.	.	.	.	.	.	.	.	.	.	.	4
61	0	h	c	33.6	1.51	23.2	13.93	1.34	4.12	2.78	12.42	10.78	0.742115	19481	4
63	1	h	c	32.1	1.35	26.53	17.26	1.5	4.4	2.9	15.91	10.62	0.72693	22936	4
67	1	h	c	39	1.53	22.81	14.83	1.55	3.71	2.16	13.3	9.51	0.772871	18181	4
69	3	h	c	38.5	1.48	22.46	13.83	1.39	3.82	2.43	12.35	10.11	0.759644	20285	4
73	0	h	c	36.6	1.48	22.19	19.79	1.35	3.64	2.29	18.31	3.88	0.409794	20352	4
74	2	h	c	38.2	1.48	21.89	12.35	1.58	4.32	2.74	10.87	11.02	0.751361	20516	4
75	3	h	c	38.2	1.92	22.28	14.18	1.6	4.13	2.53	12.26	10.02	0.747505	20280	4
77	2	h	c	39.3	1.81	22.96	15.19	1.54	3.74	2.2	13.38	9.58	0.770355	19229	4
78	0	h	c	35.8	1.26	22.31	12.82	1.47	4.16	2.69	11.56	10.75	0.749767	19846	4
84	0	h	c	35.7	1.58	23.07	14.81	1.42	3.64	2.22	13.23	9.84	0.77439	18787	4
91	0	h	c	40.5	1.5	24.02	14.2	1.5	4.93	3.43	12.7	11.32	0.696996	22991	4
92	0	h	c	40.2	1.53	25.53	16.03	1.55	4.26	2.71	14.5	11.03	0.754306	20506	4
94	5	h	c	34.8	1.52	25.02	15.77	1.53	4.38	2.85	14.25	10.77	0.735376	10391	4
96	2	h	c	35.9	1.57	23.04	15.13	1.44	3.61	2.17	13.56	9.48	0.771097	19215	4
103	0	h	c	31.4	1.71	22.42	13.07	1.47	4.87	3.4	11.36	11.06	0.692586	22640	4
8	0	l	c	41.2	1.29	23.81	14.79	1.74	4.04	2.3	13.5	10.31	0.776916	18546	4
9	2	l	c	38	1.57	27	20.97	1.57	3.07	1.5	19.4	7.6	0.802632	17542	4
10	0	l	c	48.7	1.15	22.77	14.91	1.63	3.7	2.07	13.76	9.01	0.770255	19725	4
11	3	l	c	41.6	1.45	24.14	16.69	1.42	3.48	2.06	15.24	8.9	0.768539	18461	4
12	0	l	c	38.9	1.71	24.44	19.42	1.57	2.96	1.39	17.71	6.73	0.793462	17496	4
17	1	l	c	34.6	1.53	24	16.35	1.56	3.68	2.12	14.82	9.18	0.769063	18675	4
23	3	l	c	42.4	1.69	23.8	16.74	1.5	3.49	1.99	15.05	8.75	0.772571	18189	4
25	1	l	c	42.8	1.39	24.19	17.23	1.38	3.34	1.96	15.84	8.35	0.765269	18054	4
29	4	l	c	33.2	1.48	24.32	19.34	1.4	2.58	1.18	17.86	6.46	0.817337	17240	4
31	3	l	c	37.9	1.3	24.64	19.12	1.36	3.03	1.67	17.82	6.82	0.755132	18282	4
32	0	l	c	33.6	1.61	26.84	26.83	1.56	1.61	0.05	25.22	1.62	0.969136	.	4
35	1	l	c	40.4	1.43	23.24	15.94	1.67	3.57	1.9	14.51	8.73	0.78236	18119	4
37	1	l	c	32	1.53	25.19	19.75	1.29	1.32	0.03	18.22	6.97	0.995696	18822	4
40	0	l	c	34	1.09	23.47	15.81	1.45	3.23	1.78	14.72	8.75	0.796571	17697	4
41	0	l	c	32.1	1.39	24.57	18.19	1.28	2.83	1.55	16.8	7.77	0.800515	17873	4
44	1	l	c	37.8	1.64	22.33	15.2	1.54	3.5	1.96	13.56	8.77	0.776511	18103	4
45	1	l	c	36.6	1.48	23.53	16.88	1.54	3.65	2.11	15.4	8.13	0.740467	.	4
1	2	l	c	35.8	1.45	24.23	17.42	1.43	3.24	1.81	15.97	8.26	0.780872	18637	4
27	2	l	c	40.2	1.59	23.31	15.82	1.48	3.51	2.03	14.23	9.08	0.776432	17761	4
42	2	l	c	36.8	1.54	31.78	25.79	1.44	3.04	1.6	24.25	7.53	0.787517	18362	4

## Sheet: TG
family cage	mouse number	diet	line type	plate	TG
27	3	b	l	9	1.06517
41	3	a	l	9	0.967816
94	4	b	h	9	1.26131
46	3	a	h	9	0.970679
45	1	c	l	9	1.54908
61	0	c	h	9	0.574104
55	4	c	h	2	0.521132
8	0	c	l	2	1.20977
45	4	a	l	2	1.74665
53	3	a	h	2	1.36153
75	2	b	h	9	1.18543
31	1	b	l	2	1.12244
4	2	a	l	1	0.753064
75	0	a	h	2	0.745905
69	1	b	h	2	0.661436
35	4	b	l	2	1.6135
35	1	c	l	1	0.813194
96	2	c	h	2	1.18829
33	3	b	l	2	1.61923
66	5	b	h	2	0.70725
103	0	c	h	1	0.784561
9	2	c	l	2	1.59632
8	2	a	l	2	1.88266
94	2	a	h	1	1.14534
29	0	a	l	2	1.10669
69	2	a	h	2	0.881915
44	3	b	l	2	1.73806
88	3	b	h	2	1.10239
11	3	c	l	2	1.21979
75	3	c	h	2	1.04513
15	3	a	l	9	0.990723
59	0	a	h	2	0.953499
1	1	b	l	2	1.89841
80	1	b	h	2	0.781697
41	0	c	l	9	1.19116
54	1	c	h	9	0.922002
10	2	a	l	2	0.950636
63	5	a	h	2	1.12816
67	1	c	h	2	1.17111
12	0	c	l	2	1.45602
71	2	a	h	2	1.0981
11	2	a	l	2	2.19333
52	5	b	h	2	1.35007
6	1	b	l	2	1.08521
37	1	c	l	2	0.637098
47	2	c	h	2	0.781697
27	4	a	l	2	1.22122
54	0	a	h	2	0.954931
8	3	b	l	2	1.08235
53	1	b	h	2	1.55337
45	3	b	l	2	2.12605
63	3	b	h	2	1.27133
77	2	c	h	2	0.976406
40	0	c	l	2	1.60778
12	3	a	l	2	1.71658
73	1	a	h	2	0.619918
42	1	a	l	2	1.32144
56	5	a	h	2	1.23124
10	0	c	l	3	1.08665
78	0	c	h	3	1.31715
59	3	b	h	3	1.52903
25	0	b	l	3	1.72374
41	2	b	l	9	1.67793
76	1	b	h	3	1.63498
29	4	c	l	3	1.65932
63	1	c	h	3	1.11242
92	1	a	h	3	1.14821
37	2	a	l	3	1.40161
74	4	b	h	3	1.90413
103	2	b	h	3	1.58057
14	3	b	l	3	1.87836
74	1	a	h	3	1.89841
35	2	a	l	3	1.35866
44	1	c	l	3	1.18543
84	0	c	h	3	1.30712
27	2	c	l	3	0.790287
69	3	c	h	3	0.987859
62	1	b	h	3	1.66075
17	0	b	l	3	1.46747
91	1	a	h	3	1.15537
1	0	a	l	3	1.46604
74	2	c	h	3	0.880483
23	3	c	l	3	1.28708
42	2	c	l	3	1.18257
91	0	c	h	3	1.34578
86	0	a	h	3	1.28422
17	2	a	l	3	1.36296
91	5	b	h	3	1.06231
37	2	b	l	3	1.30569
73	2	b	h	3	1.38014
10	3	b	l	3	1.61637
1	2	c	l	3	1.56626
73	0	c	h	3	1.02222
67	0	a	h	3	1.08235
31	2	a	l	3	1.4417
103	3	a	h	3	1.46031
55	1	a	h	3	1.48895
94	5	c	h	3	1.2384
17	1	c	l	3	1.4188
40	2	a	l	4	0.857576
78	1	a	h	4	1.28565
39	0	b	l	4	0.844691
77	3	b	h	4	0.930592
25	2	a	l	4	1.16109
36	0	a	l	4	0.917707
31	3	c	l	4	1.07376
92	0	c	h	4	0.624213
12	4	b	l	4	0.7502
29	2	b	l	4	0.654278
25	1	c	l	4	1.33289
15	1	b	l	4	1.06231
23	1	b	l	4	1.92847

## Sheet: cholesterol
family cage	mouse number	diet	line type	total	HDL	LDL	dilut
27'	3	b	l	82.2041	72.1633	29.551	.
41	3	a	l	113.796	94.2857	29.7143	.
94	4	b	h	.	.	.	.
46	3	a	h	46.5306	73.0612	24.4898	.
45	1	c	l	148.816	136.653	52.5714	.
61	0	c	h	120.408	115.429	41.6327	.
55	4	c	h	138.857	120	50.2041	.
8	0	c	l	145.633	124.98	77.6327	.
45	4	a	l	137.061	127.184	86.5306	.
53	3	a	h	135.347	141.551	20.5714	2
75	2	b	h	122.776	111.837	27.7551	2
31	1	b	l	123.755	136.98	24.4898	2
4	2	a	l	149.878	145.469	25.1429	2
75	0	a	h	162.776	148.735	13.2245	2
69	1	b	h	94.8571	80.9796	15.1837	2
35	4	b	l	137.469	128	15.3469	2
35	1	c	l	228.408	211.265	38.3673	2
96	2	c	h	194.612	185.306	22.0408	2
33	3	b	l	95.0204	82.449	18.7755	2
66	5	b	h	105.796	97.7959	16.8163	2
103	0	c	h	118.367	104.163	13.2245	2
9	2	c	l	224	197.061	32.9796	2
8	2	a	l	175.51	165.388	21.2245	2
94	2	a	h	111.02	106.939	13.2245	2
29	0	a	l	165.224	159.51	19.5918	2
69	2	a	h	128	117.388	18.6122	2
44	3	b	l	75.5918	125.061	20.5714	2
88	3	b	h	62.8571	62.5306	12.7347	2
11	3	c	l	153.633	140.735	17.1429	2
75	3	c	h	212.082	198.204	18.1224	2
15	3	a	l	135.673	134.041	16.3265	2
59	0	a	h	144.327	137.469	16.6531	2
1	1	b	l	128.653	119.347	15.6735	2
80	1	b	h	72.4898	64.6531	15.5102	2
41	0	c	l	.	.	.	2
54	1	c	h	151.837	152.653	22.3673	2
10	2	a	l	128.49	121.633	23.0204	2
63	5	a	h	130.612	127.673	10.1224	2
67	1	c	h	159.02	189.714	22.5306	2
12	0	c	l	217.306	205.388	24.1633	2
71	2	a	h	102.367	98.9388	10.7755	2
11	2	a	l	118.531	108.898	25.7959	2
52	5	b	h	118.694	116.898	13.3878	2
6	1	b	l	151.837	127.347	23.0204	2
37	1	c	l	143.347	137.959	18.449	2
47	2	c	h	173.388	176.98	25.7959	2
27	4	a	l	128.98	118.531	21.551	2
54	0	a	h	92.5714	96.9796	8.65306	2
8	3	b	l	129.633	122.612	14.5306	2
53	1	b	h	160.653	163.102	17.6327	2
45	3	b	l	153.796	155.429	30.3673	2
63	3	b	h	119.837	113.633	23.1837	2
77	2	c	h	208	194.612	28.5714	2
40	0	c	l	200.49	189.878	24.6531	2
12	3	a	l	166.857	149.551	29.2245	2
73	1	a	h	78.3673	71.6735	15.5102	2
42'	1	a	l	153.143	129.959	17.4694	2
56	5	a	h	180.735	177.306	24	2
10	0	c	l	192	179.429	19.102	2
78	0	c	h	170.776	169.469	19.5918	2
59	3	b	h	133.551	123.592	18.9388	2
25	0	b	l	114.612	92.0816	13.551	2
41	2	b	l	147.592	142.531	16.3265	2
76	1	b	h	126.857	115.592	15.1837	2
29	4	c	l	182.367	173.061	20.898	2
63	1	c	h	210.776	192.49	24.3265	2
92	1	a	h	108.408	108.245	17.9592	2
37	2	a	l	148.245	119.837	23.0204	2
74	4	b	h	93.551	105.959	18.1224	2
103	2	b	h	109.061	92.898	28.4082	2
14	3	b	l	134.531	124.735	15.1837	2
74	1	a	h	189.388	162.449	25.6327	2
35	2	a	l	176.816	161.959	21.8776	2
44	1	c	l	193.306	172.898	21.0612	2
84	0	c	h	207.673	203.265	19.7551	2
27'	2	c	l	185.633	173.224	19.5918	2
69	3	c	h	137.306	141.224	9.95918	2
62	1	b	h	94.6939	88.4898	15.5102	2
17	0	b	l	148.898	142.367	16	2
91	1	a	h	96.6531	103.837	9.30612	2
1	0	a	l	184.816	178.449	15.5102	2
74	2	c	h	192.163	197.551	21.0612	2
23	3	c	l	181.061	199.837	25.4694	2
42'	2	c	l	176.98	179.429	17.1429	2
91	0	c	h	114.449	114.449	13.0612	2
86	0	a	h	80.9796	77.3878	8.16327	2
17	2	a	l	146.286	144.327	17.9592	2
91	5	b	h	140.571	118.531	26.1224	2
37'	2	b	l	138.286	119.51	28.0816	2
73	2	b	h	133.878	125.224	19.4286	2
10	3	b	l	132.245	123.102	17.1429	2
1'	2	c	l	239.184	233.469	33.4694	2
73	0	c	h	181.224	185.959	26.9388	2
67	0	a	h	140.245	131.755	26.6122	2
31	2	a	l	173.224	171.755	15.3469	2
103	3	a	h	149.224	148.082	28.4082	2
55	1	a	h	153.959	146.449	19.7551	2
94	5	c	h	142.531	143.02	25.6327	2
17	1	c	l	188.571	189.061	26.6122	2
40	2	a	l	163.265	154.612	29.3878	2
78	1	a	h	156.571	155.102	15.1837	2
39	0	b	l	134.367	130.939	20.7347	2
77	3	b	h	76.4082	64.1633	27.4286	2
25	2	a	l	157.714	145.143	33.9592	2
36	0	a	l	168	166.041	25.9592	2
31	3	c	l	224.816	233.306	30.2041	2
92	0	c	h	165.878	160.653	31.1837	2
12	4	b	l	223.673	125.388	18.2857	4
29	2	b	l	196.571	77.3878	20.5714	4
25	1	c	l	407.837	228.898	29.0612	4
15	1	b	l	289.959	151.184	22.5306	4
23	1	b	l	248.816	124.408	28.7347	4
27'	3	b	l	188.408	108.082	13.3878	4
41	3	a	l	261.551	129.306	25.1429	4
46	3	a	h	259.265	90.7755	1.95918	8
45	1	c	l	401.306	210.939	30.0408	4
61	0	c	h	286.367	156.408	16	4
55	4	c	h	317.714	171.429	19.9184	4
8	0	c	l	407.184	228.245	26.7755	4
45	4	a	l	426.776	247.51	36.5714	4

## Sheet: blood sugar
family cage	mouse number	line	diet	mass	sugar m	measurement
46	3	h	a	33	85.6667	1
53	3	h	a	33.8	101.333	1
54	0	h	a	28.6	54.3333	1
55	1	h	a	30.6	94.3333	1
56	5	h	a	33.8	106.667	1
59	0	h	a	34.7	95.6667	1
63	5	h	a	32.5	95.3333	1
66	0	h	a	26.7	89.6667	1
67	0	h	a	36.7	47.6667	1
69	2	h	a	39.1	126	1
71	2	h	a	31.4	134	1
73	1	h	a	35.4	83	1
74	1	h	a	32.7	133.333	1
75	0	h	a	38	104.333	1
78	1	h	a	33.6	74.3333	1
86	0	h	a	28.7	68.6667	1
91	1	h	a	36.4	101.667	1
92	1	h	a	33.8	78.6667	1
94	2	h	a	31.6	108	1
103	3	h	a	25.8	104.667	1
1	0	l	a	31.4	123.333	1
4	2	l	a	32.8	110.667	1
8	2	l	a	36.5	101.333	1
10	2	l	a	35.8	79	1
11	2	l	a	35.8	86.3333	1
12	3	l	a	34.9	141.667	1
15	3	l	a	34.3	118	1
17	2	l	a	33.6	123	1
25	2	l	a	36.9	104	1
27	4	l	a	33.6	78	1
29	0	l	a	34.1	134	1
31	2	l	a	32.8	117.333	1
35	2	l	a	32.3	106.667	1
36	0	l	a	38.6	100.333	1
37	2	l	a	28.8	136.667	1
39	4	l	a	32	118.333	1
40	2	l	a	38	117.333	1
41	3	l	a	28.2	103.667	1
45	4	l	a	30.6	123	1
42	1	l	a	31.8	120.667	1
52	5	h	b	36.2	94.6667	1
53	1	h	b	33.3	89	1
55	2	h	b	32.9	93.3333	1
56	3	h	b	35.1	100.667	1
59	3	h	b	37.2	86.3333	1
62	1	h	b	27.4	60.6667	1
63	3	h	b	29	115.333	1
66	5	h	b	32.4	96	1
69	1	h	b	32.2	77.6667	1
73	2	h	b	33.4	87	1
74	4	h	b	31.3	130.667	1
75	2	h	b	33	74.3333	1
76	1	h	b	34.5	87.3333	1
77	3	h	b	30.6	61.3333	1
80	1	h	b	30.2	73.6667	1
84	2	h	b	32.3	63.3333	1
88	3	h	b	35.6	51	1
91	5	h	b	33.1	81	1
94	4	h	b	33.5	56	1
103	2	h	b	30.8	81.3333	1
1	1	l	b	34.2	98	1
6	1	l	b	33.4	103.333	1
8	3	l	b	39	91.3333	1
10	3	l	b	39	75.6667	1
12	4	l	b	27.4	126.333	1
14	3	l	b	32.5	121.667	1
15	1	l	b	33.9	115	1
17	0	l	b	32.6	114.667	1
23	1	l	b	34.2	85.3333	1
25	0	l	b	30.5	57.3333	1
29	2	l	b	33.5	127	1
31	1	l	b	34	126	1
33	3	l	b	29.7	119	1
35	4	l	b	38.8	92	1
39	0	l	b	33.1	123.333	1
41	2	l	b	32.2	132.667	1
45	3	l	b	30.9	127.333	1
27	3	l	b	32.9	126	1
37	2	l	b	27.5	107	1
44	3	l	b	38.1	125.667	1
47	2	h	c	31.7	55.6667	1
51	1	h	c	31.9	69	1
54	1	h	c	25.8	51	1
55	4	h	c	33.6	103.667	1
56	1	h	c	28.3	64.6667	1
61	0	h	c	30.6	94.3333	1
63	1	h	c	26.7	78	1
67	1	h	c	32.7	66.3333	1
69	3	h	c	32.4	81	1
73	0	h	c	31.5	72.6667	1
74	2	h	c	33.9	100	1
75	3	h	c	33	82.3333	1
77	2	h	c	32.8	77.3333	1
78	0	h	c	28.6	88	1
84	0	h	c	30.3	72.3333	1
91	0	h	c	33.8	75.6667	1
92	0	h	c	35.5	72.3333	1
94	5	h	c	30.1	53	1
96	2	h	c	32	134	1
103	0	h	c	25.7	66.3333	1
8	0	l	c	34.5	94	1
9	2	l	c	31.1	103.333	1
10	0	l	c	36.3	82.3333	1
11	3	l	c	35.6	64	1
12	0	l	c	32.2	102.667	1
17	1	l	c	30.9	111	1
23	3	l	c	36.1	89	1
25	1	l	c	33.8	103.667	1
29	4	l	c	27.1	103.333	1
31	3	l	c	29.3	100.667	1
32	0	l	c	33.7	101	1
35	1	l	c	33	116	1
37	1	l	c	27.9	104.667	1
40	0	l	c	28	113	1
41	0	l	c	27.1	74	1
44	1	l	c	31	87	1
45	1	l	c	29.5	89.6667	1
1	2	l	c	28.5	84.6667	1
27	2	l	c	32.7	81	1
42	2	l	c	30.7	98	1
46	3	h	a	33.2	133.333	2
53	3	h	a	33.2	147	2
54	0	h	a	26.7	92.3333	2
55	1	h	a	29.3	100	2
56	5	h	a	34	112.333	2
59	0	h	a	33.2	130.333	2
63	5	h	a	33.5	147	2
66	0	h	a	30.9	88.6667	2
67	0	h	a	33.3	70	2
69	2	h	a	38.5	147.667	2
71	2	h	a	31.8	110.667	2
73	1	h	a	34.2	132.333	2
74	1	h	a	33.6	93.6667	2
75	0	h	a	37.5	124	2
78	1	h	a	35.7	134	2
86	0	h	a	28	125.333	2
91	1	h	a	35.5	111.333	2
92	1	h	a	33.5	133.667	2
94	2	h	a	32.5	125	2
103	3	h	a	24.9	63	2
1	0	l	a	29.4	135	2
4	2	l	a	36.4	120.667	2
8	2	l	a	38.6	140	2
10	2	l	a	37.8	102.5	2
11	2	l	a	37.8	141	2
12	3	l	a	36.6	68.6667	2
15	3	l	a	40.9	115.333	2
17	2	l	a	36.3	133.5	2
25	2	l	a	38.5	125.667	2
27	4	l	a	35.7	112.667	2
29	0	l	a	37	175.333	2
31	2	l	a	38.6	124	2
35	2	l	a	36.4	143.667	2
36	0	l	a	41.1	103.667	2
37	2	l	a	27.9	157	2
39	4	l	a	.	.	2
40	2	l	a	43.8	104.333	2
41	3	l	a	31.7	154.333	2
45	4	l	a	33.2	172.667	2
42	1	l	a	34.2	146	2
52	5	h	b	33.6	85.3333	2
53	1	h	b	32.5	117.333	2
55	2	h	b	.	.	2
56	3	h	b	.	.	2
59	3	h	b	34.1	90.6667	2
62	1	h	b	28.1	97.6667	2
63	3	h	b	27.8	82.3333	2
66	5	h	b	31.7	89	2
69	1	h	b	32.2	59	2
73	2	h	b	37.2	82.3333	2
74	4	h	b	31.6	94.6667	2
75	2	h	b	33.9	83.3333	2
76	1	h	b	32	71	2
77	3	h	b	29.9	96.6667	2
80	1	h	b	30.9	85.6667	2
84	2	h	b	21.8	.	2
88	3	h	b	33.3	104.333	2
91	5	h	b	28.7	63.6667	2
94	4	h	b	32.3	113	2
103	2	h	b	30.2	87.3333	2
1	1	l	b	35.5	98.6667	2
6	1	l	b	34.4	88	2
8	3	l	b	38.8	79.6667	2
10	3	l	b	40	91.6667	2
12	4	l	b	29.2	113.5	2
14	3	l	b	35.2	80.6667	2
15	1	l	b	33.2	131	2
17	0	l	b	33	80	2
23	1	l	b	32.7	113.667	2
25	0	l	b	37.3	101.667	2
29	2	l	b	33.4	89.6667	2
31	1	l	b	33.5	93	2
33	3	l	b	30.1	69	2
35	4	l	b	36.7	72	2
39	0	l	b	33.1	97.3333	2
41	2	l	b	30.1	109.667	2
44	3	l	b	39.5	104.667	2
45	3	l	b	30.2	119	2
27	3	l	b	37.2	117	2
37	2	l	b	27.9	104	2
47	2	h	c	31.9	89.3333	2
51	1	h	c	33.8	82.5	2
54	1	h	c	28.2	109	2
55	4	h	c	36	184	2
56	1	h	c	.	.	2
61	0	h	c	29.4	113.667	2
63	1	h	c	28.1	81.3333	2
67	1	h	c	35.2	124.333	2
69	3	h	c	35.5	91.6667	2
73	0	h	c	33.3	97.6667	2
74	2	h	c	35.4	143.333	2
75	3	h	c	33.6	103.667	2
77	2	h	c	35.5	96.6667	2
78	0	h	c	33.2	128.333	2
84	0	h	c	33.2	125	2
91	0	h	c	36.7	117.333	2
92	0	h	c	37.1	90.6667	2
94	5	h	c	32.1	79.3333	2
96	2	h	c	32	101.5	2
103	0	h	c	28	126.5	2
8	0	l	c	37.2	92	2
9	2	l	c	34.2	103	2
10	0	l	c	44.3	126.667	2
11	3	l	c	37.6	94.3333	2
12	0	l	c	35.2	87	2
17	1	l	c	32.2	153.333	2
23	3	l	c	37.6	120	2
25	1	l	c	38.9	123.667	2
29	4	l	c	30.7	107.667	2
31	3	l	c	34.5	148	2
32	0	l	c	24.5	118	2
35	1	l	c	35.6	105.333	2
37	1	l	c	28.9	106.333	2
40	0	l	c	30.7	100.667	2
41	0	l	c	28.5	119.667	2
44	1	l	c	34.8	121	2
45	1	l	c	32.2	99.6667	2
1	2	l	c	33	143	2
27	2	l	c	36.6	126	2
42	2	l	c	32	68.3333	2
